# Supplementary material for: Systematics of Ecnomiohyla tuberculosa with the description of a new species and comments on the taxonomy of Trachycephalus typhonius (Anura, Hylidae)
Source: Zookeys. 2016 Nov 9;(630):115–54. doi: 10.3897/zookeys.630.9298 (PMC5126525; doi:10.3897/zookeys.630.9298)
Supplement: XML Treatment for Tepuihyla tuberculosa [file zookeys.630.9298-treatment1.xml]

<!DOCTYPE tp:taxon-treatment
  PUBLIC "-//TaxonX//DTD Taxonomic Treatment Publishing DTD v0 20100105//EN" "tax-treatment-NSO.dtd">
<tp:taxon-treatment xmlns:tp="http://www.plazi.org/taxpub"><tp:treatment-meta><kwd-group><label>Taxon classification</label><kwd><named-content content-type="kingdom">Animalia</named-content></kwd><kwd><named-content content-type="order">Anura</named-content></kwd><kwd><named-content content-type="family">Hylidae</named-content></kwd></kwd-group><mixed-citation publication-type="journal"><person-group><name><surname>Ron</surname><given-names>Santiago R.</given-names></name><name><surname>Venegas</surname><given-names>Pablo J.</given-names></name><name><surname>Ortega-Andrade</surname><given-names>H. Mauricio</given-names></name><name><surname>Gagliardi-Urrutia</surname><given-names>Giussepe</given-names></name><name><surname>Salerno</surname><given-names>Patricia E.</given-names></name></person-group><article-title>Systematics of <italic><tp:taxon-name><tp:taxon-name-part taxon-name-part-type="genus">Ecnomiohyla</tp:taxon-name-part> <tp:taxon-name-part taxon-name-part-type="species">tuberculosa</tp:taxon-name-part></tp:taxon-name></italic> with the description of a new species and comments on the taxonomy of <italic><tp:taxon-name><tp:taxon-name-part taxon-name-part-type="genus">Trachycephalus</tp:taxon-name-part> <tp:taxon-name-part taxon-name-part-type="species">typhonius</tp:taxon-name-part></tp:taxon-name></italic> (<tp:taxon-name><tp:taxon-name-part taxon-name-part-type="order">Anura</tp:taxon-name-part></tp:taxon-name>, <tp:taxon-name><tp:taxon-name-part taxon-name-part-type="family">Hylidae</tp:taxon-name-part></tp:taxon-name>)</article-title><source>Zookeys</source><day>9</day><month>11</month><year>2016</year><volume>2016</volume><issue>630</issue><fpage>115</fpage><lpage>154</lpage><pub-id pub-id-type="doi">10.3897/zookeys.630.9298</pub-id></mixed-citation></tp:treatment-meta><tp:nomenclature><tp:taxon-name>
              <tp:taxon-name-part taxon-name-part-type="genus">Tepuihyla</tp:taxon-name-part>
              <tp:taxon-name-part taxon-name-part-type="species">tuberculosa</tp:taxon-name-part>
            </tp:taxon-name><tp:taxon-authority>(Boulenger, 1882)</tp:taxon-authority><tp:nomenclature-citation-list><tp:nomenclature-citation><tp:taxon-name>
                  <tp:taxon-name-part taxon-name-part-type="genus">Hyla</tp:taxon-name-part> <tp:taxon-name-part taxon-name-part-type="species">tuberculosa</tp:taxon-name-part></tp:taxon-name><comment><xref ref-type="bibr" rid="B7">Boulenger 1882</xref>. Holotype <abbrev xmlns:xlink="http://www.w3.org/1999/xlink" content-type="institution" xlink:title="Natural History Museum, London" id="ABBRID0EQBCI" xlink:type="simple">BMNH</abbrev> 1947.2.13.34</comment></tp:nomenclature-citation><tp:nomenclature-citation><tp:taxon-name>
                  <tp:taxon-name-part taxon-name-part-type="genus">Ecnomiohyla</tp:taxon-name-part> <tp:taxon-name-part taxon-name-part-type="species">tuberculosa</tp:taxon-name-part></tp:taxon-name><comment>: <xref ref-type="bibr" rid="B21">Faivovich et al. 2005</xref></comment></tp:nomenclature-citation></tp:nomenclature-citation-list></tp:nomenclature><tp:treatment-sec sec-type="material" id="SECID0EDCCI"><title>Holotype.</title><p>Sub adult female with <abbrev xmlns:xlink="http://www.w3.org/1999/xlink" xlink:title="snout-vent length" id="ABBRID0EJCCI" xlink:type="simple">SVL</abbrev> 67.6 mm (Fig. <xref ref-type="fig" rid="F5">4C–E</xref>). The description of the holotype provided by <xref ref-type="bibr" rid="B7">Boulenger (1882)</xref> is adequate.</p></tp:treatment-sec><tp:treatment-sec sec-type="diagnosis" id="SECID0EVCCI"><title>Diagnosis.</title><p>In this section coloration pertains to preserved specimens unless otherwise noted. A large-sized <italic><tp:taxon-name><tp:taxon-name-part taxon-name-part-type="genus">Tepuihyla</tp:taxon-name-part></tp:taxon-name></italic> differing from other known species in the genus by the following combination of characters: (1) <abbrev xmlns:xlink="http://www.w3.org/1999/xlink" xlink:title="snout-vent length" id="ABBRID0ECDCI" xlink:type="simple">SVL</abbrev> in males 79.3–86.2 mm (<italic>n</italic> = 5), <abbrev xmlns:xlink="http://www.w3.org/1999/xlink" xlink:title="snout-vent length" id="ABBRID0EIDCI" xlink:type="simple">SVL</abbrev> in females 67.6–85.7 mm (<italic>n</italic> = 2); (2) skin on dorsum coarsely tuberculate, covered by small tubercles with scattered large tubercles; tubercles without keratinized tips; (3) skin on flanks covered by large tubercles; (4) webbing between fingers extensive but without reaching the proximal border of the disks, hand webbing formula <bold>I</bold>2 —2 <bold>II</bold>1 —2 <bold>III</bold>1½—1<bold>IV to I</bold>2—2+<bold>II</bold>1—2<bold>III</bold>2 —1<bold>IV</bold> (Fig. <xref ref-type="fig" rid="F8">7A</xref>); webbing between toes extensive and reaching the proximal border of the disks on at least three toes, foot webbing formula <bold>I</bold>0+—1+<bold>II</bold>0+—1 <bold>III</bold>0+—1+<bold>IV</bold>1+— 0+<bold>V</bold> to <bold>I</bold>1+—1½<bold>II</bold>1—1+<bold>III</bold>1+—1½<bold>IV</bold>1½— 0+<bold>V</bold> (Fig. <xref ref-type="fig" rid="F8">7B</xref>); (5) dorsal coloration in life greenish cream or brownish cream with scattered dark brown reticulations, anterior and posterior surfaces of thighs and hidden surfaces of shanks yellowish orange; (6) ventral coloration whitish cream and webbing between fingers and toes pale orange; (7) suborbital mark absent, clear <!--PageBreak-->labial stripe present, faint and with some brown spots; (8) coloration on flanks similar to dorsal coloration except for greenish yellow axilla and groins and whitish gray ventrolateral area; (9) skin on upper surface of head not co-ossified with underlying cranial elements, cranial crest slightly exostosed; (10) in life, bones green; (11) small triangular dermal flaps form serrate fringe along the ventrolateral margin of the forearm and along the outer edge of Finger IV; heels bearing two or three enlarged fleshy conical tubercles surrounded by few smaller round tubercles; small triangular dermal flaps form serrate fringe along ventrolateral margin of tarsus and outer margin of Toe V; (12) adults, in life, have cream iris with a coppery hue and scattered thin black reticulations; (13) vocal sac is white, single and subgular, (14) a juvenile is similar to adults in coloration but with dorsal background coloration brownish cream and a black medial stripe in the iris; (15) larvae unknown.</p><fig id="F8" position="float" orientation="portrait"><label>Figure 7.</label><caption><p>Ventral views of the left hand and foot of <italic><tp:taxon-name><tp:taxon-name-part taxon-name-part-type="genus">Tepuihyla</tp:taxon-name-part></tp:taxon-name></italic>. <bold>A–B</bold> <italic><tp:taxon-name><tp:taxon-name-part taxon-name-part-type="genus">Tepuihyla</tp:taxon-name-part> <tp:taxon-name-part taxon-name-part-type="species">tuberculosa</tp:taxon-name-part></tp:taxon-name></italic> comb. n. (Parque Nacional Yasuní, Ecuador, <abbrev xmlns:xlink="http://www.w3.org/1999/xlink" xlink:title="snout-vent length" id="ABBRID0EVFCI" xlink:type="simple">SVL</abbrev> = 86.2 mm, <named-content xmlns:xlink="http://www.w3.org/1999/xlink" content-type="dwc:institutional_code" xlink:type="simple">QCAZ</named-content> 52855, adult male) <bold>C–D</bold> <italic><tp:taxon-name><tp:taxon-name-part taxon-name-part-type="genus">Tepuihyla</tp:taxon-name-part> <tp:taxon-name-part taxon-name-part-type="species">shushupe</tp:taxon-name-part></tp:taxon-name></italic> sp. n. (Ere River, Peru, <abbrev xmlns:xlink="http://www.w3.org/1999/xlink" xlink:title="snout-vent length" id="ABBRID0ENGCI" xlink:type="simple">SVL</abbrev> = 85.4 mm, <named-content xmlns:xlink="http://www.w3.org/1999/xlink" content-type="dwc:institutional_code" xlink:type="simple">CORBIDI</named-content> 12513, adult male).</p></caption><graphic xmlns:xlink="http://www.w3.org/1999/xlink" xlink:href="zookeys-630-115-g008.jpg" position="float" orientation="portrait" xlink:type="simple" id="oo_110287.jpg"/></fig><p>
              <italic><tp:taxon-name><tp:taxon-name-part taxon-name-part-type="genus">Tepuihyla</tp:taxon-name-part> <tp:taxon-name-part taxon-name-part-type="species">tuberculosa</tp:taxon-name-part></tp:taxon-name></italic> differs from all congeneric species (in parenthesis), except <italic><tp:taxon-name><tp:taxon-name-part taxon-name-part-type="genus">Tepuihyla</tp:taxon-name-part> <tp:taxon-name-part taxon-name-part-type="species">shushupe</tp:taxon-name-part></tp:taxon-name></italic> sp. n., in having a larger size: <abbrev xmlns:xlink="http://www.w3.org/1999/xlink" xlink:title="snout-vent length" id="ABBRID0EUHCI" xlink:type="simple">SVL</abbrev> in males 79.3–86.2 mm (<italic>n</italic> = 5), <abbrev xmlns:xlink="http://www.w3.org/1999/xlink" xlink:title="snout-vent length" id="ABBRID0E1HCI" xlink:type="simple">SVL</abbrev> in females 67.6–85.7 mm (<italic>n</italic> = 2) (maximum <abbrev xmlns:xlink="http://www.w3.org/1999/xlink" xlink:title="snout-vent length" id="ABBRID0EAICI" xlink:type="simple">SVL</abbrev> 59.2 mm in other <italic><tp:taxon-name><tp:taxon-name-part taxon-name-part-type="genus">Tepuihyla</tp:taxon-name-part></tp:taxon-name></italic>), having extensive webbing in the hands (basal webbing) and a serrate fringe along the ventrolateral margin of the forearm (absent). Other differences are listed on Table <xref ref-type="table" rid="T4">4</xref>.</p><table-wrap id="T4" position="float" orientation="portrait"><label>Table 4.</label><caption><p>Qualitative morphological characters of frogs of the genus <italic><tp:taxon-name><tp:taxon-name-part taxon-name-part-type="genus">Tepuihyla</tp:taxon-name-part></tp:taxon-name></italic>. Data was obtained from <xref ref-type="bibr" rid="B3">Ayarzagüena et al. 1992</xref>; <xref ref-type="bibr" rid="B18">Duellman and Hoogmoed 1992</xref>; <xref ref-type="bibr" rid="B26">Gorzula and Señaris 1998</xref>; <xref ref-type="bibr" rid="B31">Kok and Kalamandeen 2008</xref>; <xref ref-type="bibr" rid="B32">Kok et al. 2015</xref>; <xref ref-type="bibr" rid="B42">Mijares-Urrutia et al. 1999</xref>).</p></caption><table id="TID0E1LCI" rules="all"><tbody><tr><th rowspan="1" colspan="1"/><th rowspan="1" colspan="1">Serrate fringes on limbs</th><th rowspan="1" colspan="1">Maximum size females (mm)</th><th rowspan="1" colspan="1">Dorsum</th><th rowspan="1" colspan="1">Tubercles on jaw</th><th rowspan="1" colspan="1">Webbing between fingers</th><th rowspan="1" colspan="1">Vocal sac</th></tr><tr><td rowspan="1" colspan="1">
              <italic><tp:taxon-name><tp:taxon-name-part taxon-name-part-type="genus">Tepuihyla</tp:taxon-name-part> <tp:taxon-name-part taxon-name-part-type="species">aecii</tp:taxon-name-part></tp:taxon-name></italic>
            </td><td rowspan="1" colspan="1">absent</td><td rowspan="1" colspan="1">36.8</td><td rowspan="1" colspan="1">smooth (females) to spiculate (males)</td><td rowspan="1" colspan="1">absent</td><td rowspan="1" colspan="1">absent</td><td rowspan="1" colspan="1">subgular</td></tr><tr><td rowspan="1" colspan="1">
              <italic><tp:taxon-name><tp:taxon-name-part taxon-name-part-type="genus">Tepuihyla</tp:taxon-name-part> <tp:taxon-name-part taxon-name-part-type="species">edelcae</tp:taxon-name-part></tp:taxon-name></italic>
            </td><td rowspan="1" colspan="1">absent</td><td rowspan="1" colspan="1">45.7</td><td rowspan="1" colspan="1">smooth (females) to spiculate (males)</td><td rowspan="1" colspan="1">absent</td><td rowspan="1" colspan="1">absent</td><td rowspan="1" colspan="1">subgular</td></tr><tr><td rowspan="1" colspan="1">
              <italic><tp:taxon-name><tp:taxon-name-part taxon-name-part-type="genus">Tepuihyla</tp:taxon-name-part> <tp:taxon-name-part taxon-name-part-type="species">exophthalma</tp:taxon-name-part></tp:taxon-name></italic>
            </td><td rowspan="1" colspan="1">absent</td><td rowspan="1" colspan="1">42.5</td><td rowspan="1" colspan="1">smooth with few tubercles</td><td rowspan="1" colspan="1">absent</td><td rowspan="1" colspan="1">absent</td><td rowspan="1" colspan="1">subgular</td></tr><tr><td rowspan="1" colspan="1">
              <italic><tp:taxon-name><tp:taxon-name-part taxon-name-part-type="genus">Tepuihyla</tp:taxon-name-part> <tp:taxon-name-part taxon-name-part-type="species">luteolabris</tp:taxon-name-part></tp:taxon-name></italic>
            </td><td rowspan="1" colspan="1">absent</td><td rowspan="1" colspan="1">59.2</td><td rowspan="1" colspan="1">granular</td><td rowspan="1" colspan="1">absent</td><td rowspan="1" colspan="1">absent</td><td rowspan="1" colspan="1">subgular</td></tr><tr><td rowspan="1" colspan="1">
              <italic><tp:taxon-name><tp:taxon-name-part taxon-name-part-type="genus">Tepuihyla</tp:taxon-name-part> <tp:taxon-name-part taxon-name-part-type="species">rodriguezi</tp:taxon-name-part></tp:taxon-name></italic>
            </td><td rowspan="1" colspan="1">absent</td><td rowspan="1" colspan="1">50.3</td><td rowspan="1" colspan="1">smooth (females) to spiculate (males)</td><td rowspan="1" colspan="1">absent</td><td rowspan="1" colspan="1">absent</td><td rowspan="1" colspan="1">subgular</td></tr><tr><td rowspan="1" colspan="1">
              <italic><tp:taxon-name><tp:taxon-name-part taxon-name-part-type="genus">Tepuihyla</tp:taxon-name-part> <tp:taxon-name-part taxon-name-part-type="species">shushupe</tp:taxon-name-part></tp:taxon-name></italic> sp. n</td><td rowspan="1" colspan="1">forelimbs and hindlimbs</td><td rowspan="1" colspan="1">--</td><td rowspan="1" colspan="1">tuberculate</td><td rowspan="1" colspan="1">present</td><td rowspan="1" colspan="1">extensive</td><td rowspan="1" colspan="1">subgular</td></tr><tr><td rowspan="1" colspan="1">
              <italic><tp:taxon-name><tp:taxon-name-part taxon-name-part-type="genus">Tepuihyla</tp:taxon-name-part> <tp:taxon-name-part taxon-name-part-type="species">tuberculosa</tp:taxon-name-part></tp:taxon-name></italic> comb. n.</td><td rowspan="1" colspan="1">forelimbs and hindlimbs</td><td rowspan="1" colspan="1">85.7</td><td rowspan="1" colspan="1">tuberculate</td><td rowspan="1" colspan="1">present</td><td rowspan="1" colspan="1">extensive</td><td rowspan="1" colspan="1">subgular</td></tr><tr><td rowspan="1" colspan="1">
              <italic><tp:taxon-name><tp:taxon-name-part taxon-name-part-type="genus">Tepuihyla</tp:taxon-name-part> <tp:taxon-name-part taxon-name-part-type="species">obscura</tp:taxon-name-part></tp:taxon-name></italic>
            </td><td rowspan="1" colspan="1">absent</td><td rowspan="1" colspan="1">38.4</td><td rowspan="1" colspan="1">smooth (females) to spiculate (males)</td><td rowspan="1" colspan="1">absent</td><td rowspan="1" colspan="1">absent</td><td rowspan="1" colspan="1">subgular</td></tr><tr><td rowspan="1" colspan="1">
              <italic><tp:taxon-name><tp:taxon-name-part taxon-name-part-type="genus">Tepuihyla</tp:taxon-name-part> <tp:taxon-name-part taxon-name-part-type="species">warreni</tp:taxon-name-part></tp:taxon-name></italic>
            </td><td rowspan="1" colspan="1">absent</td><td rowspan="1" colspan="1">36.2</td><td rowspan="1" colspan="1">smooth</td><td rowspan="1" colspan="1">absent</td><td rowspan="1" colspan="1">basal</td><td rowspan="1" colspan="1">subgular</td></tr></tbody></table></table-wrap><p>
              <italic><tp:taxon-name><tp:taxon-name-part taxon-name-part-type="genus">Tepuihyla</tp:taxon-name-part> <tp:taxon-name-part taxon-name-part-type="species">tuberculosa</tp:taxon-name-part></tp:taxon-name></italic> is most similar to <italic><tp:taxon-name><tp:taxon-name-part taxon-name-part-type="genus">Tepuihyla</tp:taxon-name-part> <tp:taxon-name-part taxon-name-part-type="species">shushupe</tp:taxon-name-part></tp:taxon-name></italic> sp. n. It differs from <italic><tp:taxon-name><tp:taxon-name-part taxon-name-part-type="genus">Tepuihyla</tp:taxon-name-part> <tp:taxon-name-part taxon-name-part-type="species">shushupe</tp:taxon-name-part></tp:taxon-name></italic> sp. n. (character states in parenthesis) in having cream iris in life (iris cream with reddish periphery), dorsum covered with small tubercles intermixed with few large tubercles (dorsum covered with small tubercles intermixed with abundant large tubercles; Figs <xref ref-type="fig" rid="F4">3</xref>–<xref ref-type="fig" rid="F6">5</xref>); in preservative, its dorsum is light cream or cream with a coppery hue and brownish cream to creamy coppery large tubercles (dorsum light brown with large brownish cream or creamy coppery tubercles with a dark brown posterior border). <italic><tp:taxon-name><tp:taxon-name-part taxon-name-part-type="genus">Tepuihyla</tp:taxon-name-part> <tp:taxon-name-part taxon-name-part-type="species">tuberculosa</tp:taxon-name-part></tp:taxon-name></italic> also resembles the Amazonian <italic><tp:taxon-name><tp:taxon-name-part taxon-name-part-type="genus">Trachycephalus</tp:taxon-name-part> <tp:taxon-name-part taxon-name-part-type="species">cunauaru</tp:taxon-name-part></tp:taxon-name></italic> and <italic><tp:taxon-name><tp:taxon-name-part taxon-name-part-type="genus">Trachycephalus</tp:taxon-name-part> <tp:taxon-name-part taxon-name-part-type="species">resinifictrix</tp:taxon-name-part></tp:taxon-name></italic> but differs from both species in having serrate fringes on the limbs and tubercles on the lower jaw (both absent in <italic><tp:taxon-name><tp:taxon-name-part taxon-name-part-type="genus">Trachycephalus</tp:taxon-name-part></tp:taxon-name></italic>; Fig. <xref ref-type="fig" rid="F9">8</xref>). <italic><tp:taxon-name><tp:taxon-name-part taxon-name-part-type="genus">Tepuihyla</tp:taxon-name-part> <tp:taxon-name-part taxon-name-part-type="species">tuberculosa</tp:taxon-name-part></tp:taxon-name></italic> is easily distinguished from all other large Amazonian treefrogs in having fully webbed hands and feet, coarsely tubercular skin on dorsum, and serrate dermal fringes on the outer margin of the forearm and foot. <italic><tp:taxon-name><tp:taxon-name-part taxon-name-part-type="genus">Cruziohyla</tp:taxon-name-part> <tp:taxon-name-part taxon-name-part-type="species">craspedopus</tp:taxon-name-part></tp:taxon-name></italic> and <italic><tp:taxon-name><tp:taxon-name-part taxon-name-part-type="genus">Dendropsophus</tp:taxon-name-part> <tp:taxon-name-part taxon-name-part-type="species">marmoratus</tp:taxon-name-part></tp:taxon-name></italic> also have dermal fringes on the outer margin of the foot, but the former is distinguished by its deep green dorsum, vertically elliptical pupils in a bicolored iris (pale silver with yellow borders), smooth skin on dorsum and elongate calcar on the heel. The smaller <italic><tp:taxon-name><tp:taxon-name-part taxon-name-part-type="genus">Dendropsophus</tp:taxon-name-part> <tp:taxon-name-part taxon-name-part-type="species">marmoratus</tp:taxon-name-part></tp:taxon-name></italic> exhibits a bright yellow belly with black spots or mottling (uniform yellowish-tan in <italic><tp:taxon-name><tp:taxon-name-part taxon-name-part-type="genus">Tepuihyla</tp:taxon-name-part> <tp:taxon-name-part taxon-name-part-type="species">tuberculosa</tp:taxon-name-part></tp:taxon-name></italic>).</p><fig id="F9" position="float" orientation="portrait"><label>Figure 8.</label><caption><p>Dorsolateral views of Amazonian <italic><tp:taxon-name><tp:taxon-name-part taxon-name-part-type="genus">Trachycephalus</tp:taxon-name-part></tp:taxon-name></italic>. <bold>A</bold> <italic><tp:taxon-name><tp:taxon-name-part taxon-name-part-type="genus">Trachycephalus</tp:taxon-name-part> <tp:taxon-name-part taxon-name-part-type="species">helioi</tp:taxon-name-part></tp:taxon-name></italic>, Juruti, Pará, Brazil <bold>B</bold> <italic><tp:taxon-name><tp:taxon-name-part taxon-name-part-type="genus">Trachycephalus</tp:taxon-name-part> <tp:taxon-name-part taxon-name-part-type="species">resinifictrix</tp:taxon-name-part></tp:taxon-name></italic>, Juruti, Pará, Brazil <bold>C</bold> <italic><tp:taxon-name><tp:taxon-name-part taxon-name-part-type="genus">Trachycephalus</tp:taxon-name-part> <tp:taxon-name-part taxon-name-part-type="species">cunauaru</tp:taxon-name-part></tp:taxon-name></italic>, Santa Izabel do Rio Negro, Amazonas, Brazil <bold>D–E</bold> <italic><tp:taxon-name><tp:taxon-name-part taxon-name-part-type="genus">Trachycephalus</tp:taxon-name-part> <tp:taxon-name-part taxon-name-part-type="species">typhonius</tp:taxon-name-part></tp:taxon-name></italic>, Village de Ouanary, French Guiana <bold>F</bold> <italic><tp:taxon-name><tp:taxon-name-part taxon-name-part-type="genus">Trachycephalus</tp:taxon-name-part> <tp:taxon-name-part taxon-name-part-type="species">typhonius</tp:taxon-name-part></tp:taxon-name></italic>, Matiti, French Guiana. Photographs: <bold>A–C</bold> by M. Gordo, <bold>D–E</bold> by Daniel Baudain, <bold>F</bold> by Vincent Premel.</p></caption><graphic xmlns:xlink="http://www.w3.org/1999/xlink" xlink:href="zookeys-630-115-g009.jpg" position="float" orientation="portrait" xlink:type="simple" id="oo_110289.jpg"/></fig></tp:treatment-sec><tp:treatment-sec sec-type="variation" id="SECID0ET1CI"><title>Variation.</title><p>In this section, coloration refers to preserved specimens unless otherwise noted. Morphometric data for adult specimens are summarized in Table <xref ref-type="table" rid="T5">5</xref>, whereas variation in dorsal coloration of preserved specimens is shown in Figure <xref ref-type="fig" rid="F6">5</xref>. Dorsal coloration varies between light cream (e.g., <named-content xmlns:xlink="http://www.w3.org/1999/xlink" content-type="dwc:institutional_code" xlink:type="simple">QCAZ</named-content> 55423) and cream suffused with a coppery hue (e.g., <named-content xmlns:xlink="http://www.w3.org/1999/xlink" content-type="dwc:institutional_code" xlink:type="simple">QCAZ</named-content> 52855) with brownish cream or creamy coppery enlarged tubercles, bearing scattered dark brown reticulations or marks. In all specimens the belly and ventral areas of thighs are lighter than those of the holotype probably <!--PageBreak--><!--PageBreak-->because they were collected more recently. Head is rounded in dorsal view, wider than long; the snout is truncate in dorsal view and truncate (e.g. <named-content xmlns:xlink="http://www.w3.org/1999/xlink" content-type="dwc:institutional_code" xlink:type="simple">QCAZ</named-content> 32716) in profile. The largest male has 86.2 mm <abbrev xmlns:xlink="http://www.w3.org/1999/xlink" xlink:title="snout-vent length" id="ABBRID0E32CI" xlink:type="simple">SVL</abbrev> (average = 82.9 ± 2.7 mm, <italic>n</italic> = 5) and the largest female 85.7 mm (Table <xref ref-type="table" rid="T5">5</xref>).</p><table-wrap id="T5" position="float" orientation="portrait"><label>Table 5.</label><caption><p>Descriptive statistics for measurements of adult Amazonian <italic><tp:taxon-name><tp:taxon-name-part taxon-name-part-type="genus">Tepuihyla</tp:taxon-name-part></tp:taxon-name></italic>. Mean ± SD is given with range in parenthesis. Abbreviations are: <abbrev xmlns:xlink="http://www.w3.org/1999/xlink" id="ABBRID0E13CI" xlink:type="simple">SVL<def><p> = snout-vent length</p></def></abbrev>; <abbrev xmlns:xlink="http://www.w3.org/1999/xlink" id="ABBRID0EA4CI" xlink:type="simple">FOOT<def><p> = foot length</p></def></abbrev>; <abbrev xmlns:xlink="http://www.w3.org/1999/xlink" id="ABBRID0EG4CI" xlink:type="simple">HL<def><p> = head length</p></def></abbrev>; <abbrev xmlns:xlink="http://www.w3.org/1999/xlink" id="ABBRID0EO4CI" xlink:type="simple">HW<def><p> = head width</p></def></abbrev>; <abbrev xmlns:xlink="http://www.w3.org/1999/xlink" id="ABBRID0EU4CI" xlink:type="simple">ED<def><p> = eye diameter</p></def></abbrev>; <abbrev xmlns:xlink="http://www.w3.org/1999/xlink" id="ABBRID0E14CI" xlink:type="simple">TD<def><p> = tympanum diameter</p></def></abbrev>; <abbrev xmlns:xlink="http://www.w3.org/1999/xlink" id="ABBRID0EA5CI" xlink:type="simple">TL<def><p> = tibia length</p></def></abbrev>; <abbrev xmlns:xlink="http://www.w3.org/1999/xlink" id="ABBRID0EI5CI" xlink:type="simple">FL<def><p> = femur length</p></def></abbrev>. All measurements are in mm.</p></caption><table id="TID0ELYCI" rules="all"><tbody><tr><th rowspan="1" colspan="1"/><th rowspan="1" colspan="1">
              <italic><tp:taxon-name><tp:taxon-name-part taxon-name-part-type="genus">Tepuihyla</tp:taxon-name-part> <tp:taxon-name-part taxon-name-part-type="species">shushupe</tp:taxon-name-part></tp:taxon-name></italic> sp. n.<break/> Male<break/> <named-content xmlns:xlink="http://www.w3.org/1999/xlink" content-type="dwc:institutional_code" xlink:type="simple">CORBIDI</named-content> 12513</th><th rowspan="1" colspan="1">
              <italic><tp:taxon-name><tp:taxon-name-part taxon-name-part-type="genus">Tepuihyla</tp:taxon-name-part> <tp:taxon-name-part taxon-name-part-type="species">tuberculosa</tp:taxon-name-part></tp:taxon-name></italic> comb. n.<break/> Female<break/> <named-content xmlns:xlink="http://www.w3.org/1999/xlink" content-type="dwc:institutional_code" xlink:type="simple">QCAZ</named-content> 32716</th><th rowspan="1" colspan="1">
              <italic><tp:taxon-name><tp:taxon-name-part taxon-name-part-type="genus">Tepuihyla</tp:taxon-name-part> <tp:taxon-name-part taxon-name-part-type="species">tuberculosa</tp:taxon-name-part></tp:taxon-name></italic> comb. n.<break/> males (n = 5)</th></tr><tr><td rowspan="1" colspan="1">
                      <abbrev xmlns:xlink="http://www.w3.org/1999/xlink" xlink:title="snout-vent length" id="ABBRID0E6ADI" xlink:type="simple">SVL</abbrev>
                    </td><td rowspan="1" colspan="1">85.4</td><td rowspan="1" colspan="1">85.7</td><td rowspan="1" colspan="1">82.9 ± 2.9 (79.3–86.2)</td></tr><tr><td rowspan="1" colspan="1">
                      <abbrev xmlns:xlink="http://www.w3.org/1999/xlink" xlink:title="foot length" id="ABBRID0ERBDI" xlink:type="simple">FOOT</abbrev>
                    </td><td rowspan="1" colspan="1">35.5</td><td rowspan="1" colspan="1">35.8</td><td rowspan="1" colspan="1">35.53 ± 2.4 (33.5–39.5)</td></tr><tr><td rowspan="1" colspan="1">
                      <abbrev xmlns:xlink="http://www.w3.org/1999/xlink" xlink:title="head length" id="ABBRID0EDCDI" xlink:type="simple">HL</abbrev>
                    </td><td rowspan="1" colspan="1">26.6</td><td rowspan="1" colspan="1">25.7</td><td rowspan="1" colspan="1">26.0 ± 1.0 (25.1–27.5)</td></tr><tr><td rowspan="1" colspan="1">
                      <abbrev xmlns:xlink="http://www.w3.org/1999/xlink" xlink:title="head width" id="ABBRID0EYCDI" xlink:type="simple">HW</abbrev>
                    </td><td rowspan="1" colspan="1">28.9</td><td rowspan="1" colspan="1">29.2</td><td rowspan="1" colspan="1">28.9 ± 1.6 (27.8–31.7)</td></tr><tr><td rowspan="1" colspan="1">
                      <abbrev xmlns:xlink="http://www.w3.org/1999/xlink" xlink:title="eye diameter" id="ABBRID0EKDDI" xlink:type="simple">ED</abbrev>
                    </td><td rowspan="1" colspan="1">7.7</td><td rowspan="1" colspan="1">7.5</td><td rowspan="1" colspan="1">7.5 ± 0.9 (6.3–8.9)</td></tr><tr><td rowspan="1" colspan="1">
                      <abbrev xmlns:xlink="http://www.w3.org/1999/xlink" xlink:title="tympanum diameter" id="ABBRID0E3DDI" xlink:type="simple">TD</abbrev>
                    </td><td rowspan="1" colspan="1">5.5</td><td rowspan="1" colspan="1">4.8</td><td rowspan="1" colspan="1">5.3 ± 0.5 (4.9–5.8)</td></tr><tr><td rowspan="1" colspan="1">
                      <abbrev xmlns:xlink="http://www.w3.org/1999/xlink" xlink:title="tibia length" id="ABBRID0EOEDI" xlink:type="simple">TL</abbrev>
                    </td><td rowspan="1" colspan="1">46.9</td><td rowspan="1" colspan="1">45.6</td><td rowspan="1" colspan="1">46.3 ± 2.2 (44.1–49.9)</td></tr><tr><td rowspan="1" colspan="1">
                      <abbrev xmlns:xlink="http://www.w3.org/1999/xlink" xlink:title="femur length" id="ABBRID0EDFDI" xlink:type="simple">FL</abbrev>
                    </td><td rowspan="1" colspan="1">35.9</td><td rowspan="1" colspan="1">36.6</td><td rowspan="1" colspan="1">36.8 ± 1.3 (35.0–38.3)</td></tr></tbody></table></table-wrap></tp:treatment-sec><tp:treatment-sec sec-type="Coloration in life" id="SECID0EQFDI"><title>Coloration in life.</title><p>Dorsal coloration is greenish cream with scattered brown marks or reticulations, top and sides of head are more greenish in some specimens (e.g. <named-content xmlns:xlink="http://www.w3.org/1999/xlink" content-type="dwc:institutional_code" xlink:type="simple">QCAZ</named-content> 52855); lips greenish with scattered small dark brown marks; supratympanic fold delineated by a thin brown edge, tympanic membrane lighter than the background; flanks with coloration similar to dorsum; axilla and groin pale orange, ventrolateral region whitish cream, limbs with faint brown transversal bands; dorsal surfaces of hands and feet, including webbing, greenish cream with scattered dark brown marks; discs pale green. Throat, chest and belly are white but some specimens have an orange hue on the belly (e.g. <named-content xmlns:xlink="http://www.w3.org/1999/xlink" content-type="dwc:institutional_code" xlink:type="simple">QCAZ</named-content> 55423); serrate fringes along forearms and tarsus white; webbing, thighs and concealed surfaces of shanks orange. Iris is cream with a light coppery hue bearing some scattered black venations. Juvenile specimen <named-content xmlns:xlink="http://www.w3.org/1999/xlink" content-type="dwc:institutional_code" xlink:type="simple">QCAZ</named-content> 55413 is similar to adult specimens but has a brownish cream dorsum with scattered faint brown blotches (Fig. <xref ref-type="fig" rid="F4">3E–F</xref>).</p></tp:treatment-sec><tp:treatment-sec sec-type="Advertisement call" id="SECID0ESGDI"><title>Advertisement call.</title><p>Quantitative characteristics of the advertisement call of <italic><tp:taxon-name><tp:taxon-name-part taxon-name-part-type="genus">Tepuihyla</tp:taxon-name-part> <tp:taxon-name-part taxon-name-part-type="species">tuberculosa</tp:taxon-name-part></tp:taxon-name></italic> (<named-content xmlns:xlink="http://www.w3.org/1999/xlink" content-type="dwc:institutional_code" xlink:type="simple">QCAZ</named-content> 53699) are detailed in Table <xref ref-type="table" rid="T3">3</xref>. The call consists of a cackle of short notes repeated at a fast rate with amplitude modulation (Fig. <xref ref-type="fig" rid="F7">6</xref>). Note amplitude and note rate increase markedly along the first half of the call, decreasing at the end. The call has two harmonics but most of the energy located on the first. Fundamental frequency of the notes ranges from 515.6 to 796.9 Hz (mean = 619.1, SD = 77.2). Two notes located at ~50% of the call duration have their greatest energy in the second harmonic, at 1078.1 and 1195.3 Hz. All other notes have their greatest energy in the first harmonic. The dominant frequency of the entire call ranges from 562.5 to 632.8 <!--PageBreak-->Hz. Interestingly, the call of this species is feared by natives in the lower Pastaza basin (Shiwiar, Sapara, Shuar, Achuar people), because it is commonly confused with the “calling” of the bushmaster <italic><tp:taxon-name><tp:taxon-name-part taxon-name-part-type="genus">Lachesis</tp:taxon-name-part> <tp:taxon-name-part taxon-name-part-type="species">muta</tp:taxon-name-part></tp:taxon-name></italic> (<tp:taxon-name><tp:taxon-name-part taxon-name-part-type="order">Squamata</tp:taxon-name-part></tp:taxon-name>: <tp:taxon-name><tp:taxon-name-part taxon-name-part-type="family">Viperidae</tp:taxon-name-part></tp:taxon-name>). This belief almost certainly incorrect as <italic><tp:taxon-name><tp:taxon-name-part taxon-name-part-type="genus">Lachesis</tp:taxon-name-part> <tp:taxon-name-part taxon-name-part-type="species">muta</tp:taxon-name-part></tp:taxon-name></italic> cannot vocalize. See also the Etymology section in <italic><tp:taxon-name><tp:taxon-name-part taxon-name-part-type="genus">Ecnomiohyla</tp:taxon-name-part> <tp:taxon-name-part taxon-name-part-type="species">shushupe</tp:taxon-name-part></tp:taxon-name></italic> sp. n. description.</p></tp:treatment-sec><tp:treatment-sec sec-type="distribution" id="SECID0EAJDI"><title>Distribution and natural history.</title><p>Localities documented for this species are shown in Figure <xref ref-type="fig" rid="F10">9</xref>. <xref ref-type="bibr" rid="B16">Duellman (1974)</xref> reported four specimens: two from Pastaza province in Ecuador, one from the mouth of Rio Santiago in northern Peru, and one juvenile from Rio Uaupes at junction of Rio Querari, Amazonas, Brazil. Given its geographic location, the latter probably corresponds to <italic><tp:taxon-name><tp:taxon-name-part taxon-name-part-type="genus">Tepuihyla</tp:taxon-name-part> <tp:taxon-name-part taxon-name-part-type="species">shushupe</tp:taxon-name-part></tp:taxon-name></italic> sp. n., but its identity requires confirmation. We recorded five additional localities in the Amazon lowlands of Ecuador and two in Peru (Fig. <xref ref-type="fig" rid="F10">9</xref>). Elevation range is 132 to 1076 m above sea level. The southernmost and highest locality is Cordillera Escalera, San Martin department, in northeastern Peru (CRBIIAP 1252).</p><fig id="F10" position="float" orientation="portrait"><label>Figure 9.</label><caption><p>Records of <italic><tp:taxon-name><tp:taxon-name-part taxon-name-part-type="genus">Tepuihyla</tp:taxon-name-part> <tp:taxon-name-part taxon-name-part-type="species">shushupe</tp:taxon-name-part></tp:taxon-name></italic> sp. n. and <italic><tp:taxon-name><tp:taxon-name-part taxon-name-part-type="genus">Tepuihyla</tp:taxon-name-part> <tp:taxon-name-part taxon-name-part-type="species">tuberculosa</tp:taxon-name-part></tp:taxon-name></italic> comb. n. <italic><tp:taxon-name><tp:taxon-name-part taxon-name-part-type="genus">Tepuihyla</tp:taxon-name-part> <tp:taxon-name-part taxon-name-part-type="species">shushupe</tp:taxon-name-part></tp:taxon-name></italic> sp. n., red star; <italic><tp:taxon-name><tp:taxon-name-part taxon-name-part-type="genus">Tepuihyla</tp:taxon-name-part> <tp:taxon-name-part taxon-name-part-type="species">tuberculosa</tp:taxon-name-part></tp:taxon-name></italic> comb. n., blue triangles and blue star for type locality. Locality data from specimens deposited at <named-content xmlns:xlink="http://www.w3.org/1999/xlink" xlink:type="simple" content-type="institution" xlink:href="http://grbio.org/institution/natural-history-museum" id="NCID0EMLDI">Natural History Museum</named-content> (<abbrev xmlns:xlink="http://www.w3.org/1999/xlink" content-type="institution" xlink:title="Natural History Museum, London" id="ABBRID0EGMDI" xlink:type="simple">BMNH</abbrev>), London, Centro de Ornitología y Biodiversidad (<named-content xmlns:xlink="http://www.w3.org/1999/xlink" content-type="dwc:institutional_code" xlink:type="simple">CORBIDI</named-content>), and Museo de Zoología, <named-content xmlns:xlink="http://www.w3.org/1999/xlink" xlink:type="simple" content-type="institution" xlink:href="http://grbio.org/institution/pontificia-universidad-cat%C3%B3lica-del-ecuador" id="NCID0ETMDI">Pontificia Universidad Católica del Ecuador</named-content> (<named-content xmlns:xlink="http://www.w3.org/1999/xlink" content-type="dwc:institutional_code" xlink:type="simple">QCAZ</named-content>).</p></caption><graphic xmlns:xlink="http://www.w3.org/1999/xlink" xlink:href="zookeys-630-115-g010.jpg" position="float" orientation="portrait" xlink:type="simple" id="oo_110290.jpg"/></fig><p>All specimens with ecological data were collected at night perching on vegetation 1.5 to 3.0 m above the ground. One specimen from Yasuní (<named-content xmlns:xlink="http://www.w3.org/1999/xlink" content-type="dwc:institutional_code" xlink:type="simple">QCAZ</named-content> 52855) and one from Juyuintza (<named-content xmlns:xlink="http://www.w3.org/1999/xlink" content-type="dwc:institutional_code" xlink:type="simple">QCAZ</named-content> 53542; Fig. <xref ref-type="fig" rid="F11">10B</xref>) were collected on primary forest (M. Read and H. M. Ortega-Andrade field notes). The specimen recorded at Juyuintza was calling from a tree hole 1.5 m above the ground in <italic>Terra Firme</italic> forest. The hole had a depth of ~15 cm and a diameter of 10 cm, and was ¾ flooded with water. Two individuals were calling nearby, at distances of approximately 100 to 200 m. No amplectant pairs, clutches, or tadpoles have been observed.</p><fig id="F11" position="float" orientation="portrait"><label>Figure 10.</label><caption><p>Life individuals and habitat of <italic><tp:taxon-name><tp:taxon-name-part taxon-name-part-type="genus">Tepuihyla</tp:taxon-name-part> <tp:taxon-name-part taxon-name-part-type="species">shushupe</tp:taxon-name-part></tp:taxon-name></italic> sp. n. and <italic><tp:taxon-name><tp:taxon-name-part taxon-name-part-type="genus">Tepuihyla</tp:taxon-name-part> <tp:taxon-name-part taxon-name-part-type="species">tuberculosa</tp:taxon-name-part></tp:taxon-name></italic> comb. n. <bold>A</bold> habitat of <italic><tp:taxon-name><tp:taxon-name-part taxon-name-part-type="genus">Tepuihyla</tp:taxon-name-part> <tp:taxon-name-part taxon-name-part-type="species">tuberculosa</tp:taxon-name-part></tp:taxon-name></italic> comb. n. at Juyuintza, Provincia Pastaza, Ecuador <bold>B</bold> Adult male of <italic><tp:taxon-name><tp:taxon-name-part taxon-name-part-type="genus">Tepuihyla</tp:taxon-name-part> <tp:taxon-name-part taxon-name-part-type="species">tuberculosa</tp:taxon-name-part></tp:taxon-name></italic> comb. n. (<named-content xmlns:xlink="http://www.w3.org/1999/xlink" content-type="dwc:institutional_code" xlink:type="simple">QCAZ</named-content> 53542) sitting at the entrance of the tree hole where he was calling <bold>C</bold> Adult male of <italic><tp:taxon-name><tp:taxon-name-part taxon-name-part-type="genus">Tepuihyla</tp:taxon-name-part> <tp:taxon-name-part taxon-name-part-type="species">shushupe</tp:taxon-name-part></tp:taxon-name></italic> sp. n. (<named-content xmlns:xlink="http://www.w3.org/1999/xlink" content-type="dwc:institutional_code" xlink:type="simple">CORBIDI</named-content> 12513, holotype) partly submerged in the water accumulated on the tree hole where he was calling <bold>D</bold> <italic><tp:taxon-name><tp:taxon-name-part taxon-name-part-type="genus">Tepuihyla</tp:taxon-name-part> <tp:taxon-name-part taxon-name-part-type="species">tuberculosa</tp:taxon-name-part></tp:taxon-name></italic> comb. n. (CRBIIAP 1839) from the vicinity of Puerto Almendras, Loreto, Peru. Photographs: <bold>A, B</bold> by M. Ortega, <bold>C</bold> by A. Del Campo, <bold>D</bold> by G. Gagliardi-Urrutia.</p></caption><graphic xmlns:xlink="http://www.w3.org/1999/xlink" xlink:href="zookeys-630-115-g011.jpg" position="float" orientation="portrait" xlink:type="simple" id="oo_110291.jpg"/></fig></tp:treatment-sec><tp:treatment-sec sec-type="conservation status" id="SECID0EERDI"><title>Conservation status.</title><p>The scarcity of records of <italic><tp:taxon-name><tp:taxon-name-part taxon-name-part-type="genus">Ecnomiohyla</tp:taxon-name-part> <tp:taxon-name-part taxon-name-part-type="species">tuberculosa</tp:taxon-name-part></tp:taxon-name></italic>, even at thoroughly sampled localities, like Yasuni National Park, could be a consequence of small populations sizes or an artifact of low capture probabilities. Our finding of a male calling from a tree hole containing water suggests that <italic><tp:taxon-name><tp:taxon-name-part taxon-name-part-type="genus">Ecnomiohyla</tp:taxon-name-part> <tp:taxon-name-part taxon-name-part-type="species">tuberculosa</tp:taxon-name-part></tp:taxon-name></italic> breeds on tree holes and is unlikely to be found on ground-level surveys. Therefore, lack of records probably results from low capture probabilities consequence of microhabitat preferences. Because population status is unknown, we suggest that the Red List category of <italic><tp:taxon-name><tp:taxon-name-part taxon-name-part-type="genus">Tepuihyla</tp:taxon-name-part> <tp:taxon-name-part taxon-name-part-type="species">tuberculosa</tp:taxon-name-part></tp:taxon-name></italic> is Data Deficient according to <xref ref-type="bibr" rid="B27">IUCN (2001)</xref> guidelines. Searches of the species will benefit from audio sampling to detect the advertisement call described here.</p></tp:treatment-sec><tp:treatment-sec><!--Section generated to contain objects referenced in tp:taxon-treatment.--><fig id="F5" position="float" orientation="portrait"><label>Figure 4.</label><caption><p>Holotypes of <italic><tp:taxon-name><tp:taxon-name-part taxon-name-part-type="genus">Tepuihyla</tp:taxon-name-part> <tp:taxon-name-part taxon-name-part-type="species">shushupe</tp:taxon-name-part></tp:taxon-name></italic> sp. n. (<bold>A–B</bold> <named-content xmlns:xlink="http://www.w3.org/1999/xlink" content-type="dwc:institutional_code" xlink:type="simple">CORBIDI</named-content> 12513) and <italic><tp:taxon-name><tp:taxon-name-part taxon-name-part-type="genus">Tepuihyla</tp:taxon-name-part> <tp:taxon-name-part taxon-name-part-type="species">tuberculosa</tp:taxon-name-part></tp:taxon-name></italic> comb. n. (<bold>C–E</bold> <abbrev xmlns:xlink="http://www.w3.org/1999/xlink" content-type="institution" xlink:title="Natural History Museum, London" id="ABBRID0E1EBI" xlink:type="simple">BMNH</abbrev> 1947.2.13.34). Photos of <italic><tp:taxon-name><tp:taxon-name-part taxon-name-part-type="genus">Tepuihyla</tp:taxon-name-part> <tp:taxon-name-part taxon-name-part-type="species">tuberculosa</tp:taxon-name-part></tp:taxon-name></italic> comb. n. by M. R. Bustamante.</p></caption><graphic xmlns:xlink="http://www.w3.org/1999/xlink" xlink:href="zookeys-630-115-g005.jpg" position="float" orientation="portrait" xlink:type="simple" id="oo_110277.jpg"/></fig><fig id="F4" position="float" orientation="portrait"><label>Figure 3.</label><caption><p>External morphology of <italic><tp:taxon-name><tp:taxon-name-part taxon-name-part-type="genus">Tepuihyla</tp:taxon-name-part> <tp:taxon-name-part taxon-name-part-type="species">shushupe</tp:taxon-name-part></tp:taxon-name></italic> sp. n. and <italic><tp:taxon-name><tp:taxon-name-part taxon-name-part-type="genus">Tepuihyla</tp:taxon-name-part> <tp:taxon-name-part taxon-name-part-type="species">tuberculosa</tp:taxon-name-part></tp:taxon-name></italic> comb. n. <bold>A–B</bold> <italic><tp:taxon-name><tp:taxon-name-part taxon-name-part-type="genus">Tepuihyla</tp:taxon-name-part> <tp:taxon-name-part taxon-name-part-type="species">shushupe</tp:taxon-name-part></tp:taxon-name></italic> sp. n. <named-content xmlns:xlink="http://www.w3.org/1999/xlink" content-type="dwc:institutional_code" xlink:type="simple">CORBIDI</named-content> 12513 (holotype), adult male, <abbrev xmlns:xlink="http://www.w3.org/1999/xlink" xlink:title="snout-vent length" id="ABBRID0EPABI" xlink:type="simple">SVL</abbrev> = 85.3 mm, Ere river, Peru <bold>C–D</bold> <italic><tp:taxon-name><tp:taxon-name-part taxon-name-part-type="genus">Tepuihyla</tp:taxon-name-part> <tp:taxon-name-part taxon-name-part-type="species">tuberculosa</tp:taxon-name-part></tp:taxon-name></italic> comb. n. <named-content xmlns:xlink="http://www.w3.org/1999/xlink" content-type="dwc:institutional_code" xlink:type="simple">QCAZ</named-content> 55423, adult male, <abbrev xmlns:xlink="http://www.w3.org/1999/xlink" xlink:title="snout-vent length" id="ABBRID0EHBBI" xlink:type="simple">SVL</abbrev> = 83.1 mm, Parque Nacional Yasuní, Tambococha, Ecuador; <bold>E–F</bold> <italic><tp:taxon-name><tp:taxon-name-part taxon-name-part-type="genus">Tepuihyla</tp:taxon-name-part> <tp:taxon-name-part taxon-name-part-type="species">tuberculosa</tp:taxon-name-part></tp:taxon-name></italic> comb. n., <named-content xmlns:xlink="http://www.w3.org/1999/xlink" content-type="dwc:institutional_code" xlink:type="simple">QCAZ</named-content> 55413 juvenile, <abbrev xmlns:xlink="http://www.w3.org/1999/xlink" xlink:title="snout-vent length" id="ABBRID0E6BBI" xlink:type="simple">SVL</abbrev> = 58.1 mm, Parque Nacional Yasuní, Tambococha, Ecuador <bold>G–H</bold> iris coloration of <italic><tp:taxon-name><tp:taxon-name-part taxon-name-part-type="genus">Tepuihyla</tp:taxon-name-part> <tp:taxon-name-part taxon-name-part-type="species">tuberculosa</tp:taxon-name-part></tp:taxon-name></italic> comb. n. (<named-content xmlns:xlink="http://www.w3.org/1999/xlink" content-type="dwc:institutional_code" xlink:type="simple">QCAZ</named-content> 55423) and <italic><tp:taxon-name><tp:taxon-name-part taxon-name-part-type="genus">Tepuihyla</tp:taxon-name-part> <tp:taxon-name-part taxon-name-part-type="species">shushupe</tp:taxon-name-part></tp:taxon-name></italic> sp. n., (<named-content xmlns:xlink="http://www.w3.org/1999/xlink" content-type="dwc:institutional_code" xlink:type="simple">CORBIDI</named-content> 12513). Photographs: <bold>A–B, H</bold> by P. Venegas, <bold>C–G</bold> by D. Quirola.</p></caption><graphic xmlns:xlink="http://www.w3.org/1999/xlink" xlink:href="zookeys-630-115-g004.jpg" position="float" orientation="portrait" xlink:type="simple" id="oo_110275.jpg"/></fig><fig id="F6" position="float" orientation="portrait"><label>Figure 5.</label><caption><p>Variation in dorsal coloration of preserved specimens of adult <italic><tp:taxon-name><tp:taxon-name-part taxon-name-part-type="genus">Tepuihyla</tp:taxon-name-part> <tp:taxon-name-part taxon-name-part-type="species">tuberculosa</tp:taxon-name-part></tp:taxon-name></italic> comb. n. Left to right, upper row: <named-content xmlns:xlink="http://www.w3.org/1999/xlink" content-type="dwc:institutional_code" xlink:type="simple">QCAZ</named-content> 52855 (male), <named-content xmlns:xlink="http://www.w3.org/1999/xlink" content-type="dwc:institutional_code" xlink:type="simple">QCAZ</named-content> 53542 (male); lower row: <named-content xmlns:xlink="http://www.w3.org/1999/xlink" content-type="dwc:institutional_code" xlink:type="simple">QCAZ</named-content> 53147 (male), <named-content xmlns:xlink="http://www.w3.org/1999/xlink" content-type="dwc:institutional_code" xlink:type="simple">QCAZ</named-content> 55423 (male). See Suppl. material <xref ref-type="supplementary-material" rid="S2">2</xref> for locality data. Specimens are shown at the same scale.</p></caption><graphic xmlns:xlink="http://www.w3.org/1999/xlink" xlink:href="zookeys-630-115-g006.jpg" position="float" orientation="portrait" xlink:type="simple" id="oo_110283.jpg"/></fig><supplementary-material xmlns:xlink="http://www.w3.org/1999/xlink" id="S2" position="float" orientation="portrait" xlink:type="simple"><label>Supplementary material 2</label><caption><p>Examined material</p></caption><p>Data type: Specimen and occurence data</p><p>Explanation note: Specimens are deposited in the following institutions. Ecuador: Fundación Herpetológica Gustavo Orcés, Quito (<abbrev content-type="institution" xlink:title="Fundación Herpetológica Gustavo Orcés, Quito" id="ABBRID0EBDFK" xlink:type="simple">FHGO</abbrev>); Museo de Zoología at <named-content xlink:type="simple" content-type="institution" xlink:href="http://grbio.org/institution/pontificia-universidad-cat%C3%B3lica-del-ecuador" id="NCID0EGDFK">Pontificia Universidad Católica del Ecuador</named-content>, Quito (<named-content content-type="dwc:institutional_code" xlink:type="simple">QCAZ</named-content>). Peru: Centro de Ornitología y Biodiversidad, Lima (<named-content content-type="dwc:institutional_code" xlink:type="simple">CORBIDI</named-content>); Colección Referencial de Biodiversidad del Instituto de Investigaciones de la Amazonía Peruana, Iquitos (<abbrev content-type="collection" xlink:title="Colección Referencial de Biodiversidad del Instituto de Investigaciones de la Amazonía Peruana, Iquitos" id="ABBRID0E2DFK" xlink:type="simple">IIAP</abbrev>). United States of America: <named-content xlink:type="simple" content-type="institution" xlink:href="http://grbio.org/institution/american-museum-natural-history" id="NCID0EAEFK">American Museum of Natural History</named-content>, New York, (<named-content content-type="dwc:institutional_code" xlink:type="simple">AMNH</named-content>); <named-content xlink:type="simple" content-type="institution" xlink:href="http://grbio.org/institution/national-museum" id="NCID0E1EFK">National Museum of Natural History</named-content>, Washington DC (<named-content content-type="dwc:institutional_code" xlink:type="simple">USNM</named-content>); <named-content xlink:type="simple" content-type="institution" xlink:href="http://grbio.org/institution/natural-history-museum" id="NCID0EZFFK">Natural History Museum</named-content> at the University of Kansas, Lawrence (<named-content content-type="dwc:institutional_code" xlink:type="simple">KU</named-content>). United Kingdom: <named-content xlink:type="simple" content-type="institution" xlink:href="http://grbio.org/institution/natural-history-museum-london" id="NCID0EDHFK">Natural History Museum, London</named-content> (<abbrev content-type="institution" xlink:title="Natural History Museum, London" id="ABBRID0ECIFK" xlink:type="simple">BMNH</abbrev>). Venezuela: <named-content xlink:type="simple" content-type="institution" xlink:href="http://grbio.org/institution/museo-de-historia-natural-la-salle" id="NCID0EHIFK">Museo de Historia Natural La Salle</named-content>, Caracas (<named-content content-type="dwc:institutional_code" xlink:type="simple">MHNLS</named-content>).</p><media xlink:href="zookeys-630-115-s002.xlsx" mimetype="application" mime-subtype="vnd.openxmlformats-officedocument.spreadsheetml.sheet" position="float" orientation="portrait" xlink:type="simple" id="oo_110298.xlsx"/><permissions><license xlink:type="simple"><license-p>This dataset is made available under the Open Database License (<ext-link xlink:type="simple" ext-link-type="uri" xlink:href="http://opendatacommons.org/licenses/odbl/1.0/">http://opendatacommons.org/licenses/odbl/1.0/</ext-link>). The Open Database License (ODbL) is a license agreement intended to allow users to freely share, modify, and use this Dataset while maintaining this same freedom for others, provided that the original source and author(s) are credited.</license-p></license></permissions><attrib specific-use="authors">Santiago R. Ron, Pablo J. Venegas, H. Mauricio Ortega-Andrade, Giussepe Gagliardi-Urrutia, Patricia Salerno</attrib></supplementary-material><table-wrap id="T3" position="float" orientation="portrait"><label>Table 3.</label><caption><p>Quantitative and qualitative characteristics of the advertisement call of <italic><tp:taxon-name><tp:taxon-name-part taxon-name-part-type="genus">Tepuihyla</tp:taxon-name-part></tp:taxon-name></italic> from Ecuador and Peru. The recording in Peru was made in the Loreto Department, Putumayo River basin, Rio Ere on 18 October 2012, air temperature of 21.3 C. The recording in Ecuador was made in Pastaza Province, Juyuintza on 22 June 2012, air temperature 23.9 C.</p></caption><table id="TID0EYBCI" rules="all"><tbody><tr><th rowspan="1" colspan="1"/><th rowspan="1" colspan="1">
              <italic><tp:taxon-name><tp:taxon-name-part taxon-name-part-type="genus">Tepuihyla</tp:taxon-name-part> <tp:taxon-name-part taxon-name-part-type="species">shushupe</tp:taxon-name-part></tp:taxon-name></italic> sp. n.<break/> (<named-content xmlns:xlink="http://www.w3.org/1999/xlink" content-type="dwc:institutional_code" xlink:type="simple">CORBIDI</named-content> 12513)</th><th rowspan="1" colspan="1">
              <italic><tp:taxon-name><tp:taxon-name-part taxon-name-part-type="genus">Tepuihyla</tp:taxon-name-part> <tp:taxon-name-part taxon-name-part-type="species">tuberculosa</tp:taxon-name-part></tp:taxon-name></italic> comb. n.<break/> (<named-content xmlns:xlink="http://www.w3.org/1999/xlink" content-type="dwc:institutional_code" xlink:type="simple">QCAZ</named-content> 53699)</th></tr><tr><td rowspan="1" colspan="1">Calls analyzed (specimens)</td><td rowspan="1" colspan="1">3(1)</td><td rowspan="1" colspan="1">2 (1)</td></tr><tr><td rowspan="1" colspan="1">Call duration (s)</td><td rowspan="1" colspan="1">16.4–17.2 (16.7±0.47)</td><td rowspan="1" colspan="1">12.2–13.1</td></tr><tr><td rowspan="1" colspan="1">Call rate (calls/minute)</td><td rowspan="1" colspan="1">0.45</td><td rowspan="1" colspan="1">0.37</td></tr><tr><td rowspan="1" colspan="1">Call interval (s)</td><td rowspan="1" colspan="1">117.024</td><td rowspan="1" colspan="1">~150</td></tr><tr><td rowspan="1" colspan="1">Call rise time (s)</td><td rowspan="1" colspan="1">12.7–15.7 (13.74±1.69)</td><td rowspan="1" colspan="1">6.96–11.8</td></tr><tr><td rowspan="1" colspan="1">Notes per call (total notes analyzed)</td><td rowspan="1" colspan="1">56–59 (171)</td><td rowspan="1" colspan="1">35 (70)</td></tr><tr><td rowspan="1" colspan="1">Note rate (average ± sd)</td><td rowspan="1" colspan="1">3.37–3.38 (3.37±0.01)</td><td rowspan="1" colspan="1">2.63–2.86 (2.74±0.16)</td></tr><tr><td rowspan="1" colspan="1">Note length (average ± sd)</td><td rowspan="1" colspan="1">0.08–0.26 (0.13±0.04)</td><td rowspan="1" colspan="1">0.17–0.43 (0.24±0.05)</td></tr><tr><td rowspan="1" colspan="1">Note rise time (average ± sd)</td><td rowspan="1" colspan="1">0.02–0.14 (0.06±0.03)</td><td rowspan="1" colspan="1">0.05–0.23 (0.1±0.03)</td></tr><tr><td rowspan="1" colspan="1">Note shape</td><td rowspan="1" colspan="1">0.2–0.94 (0.44±0.13)</td><td rowspan="1" colspan="1">0.19–0.98 (0.43±0.13)</td></tr><tr><td rowspan="1" colspan="1">Frequency band</td><td rowspan="1" colspan="1">96.9–5102.9</td><td rowspan="1" colspan="1">150.7–2452.1</td></tr><tr><td rowspan="1" colspan="1">Fundamental frequency</td><td rowspan="1" colspan="1">404.3–585.9 Hz (500.08±28.3)</td><td rowspan="1" colspan="1">515.6–796.9 Hz (619.1±77.2)</td></tr><tr><td rowspan="1" colspan="1">
              <abbrev xmlns:xlink="http://www.w3.org/1999/xlink" id="ABBRID0EIPBI" xlink:type="simple"><def><p> Dominant frequency </p></def>(DF)</abbrev>
            </td><td rowspan="1" colspan="1">515.6 Hz (1st harmonic)</td><td rowspan="1" colspan="1">562.5–632.8 (1st harmonic)</td></tr><tr><td rowspan="1" colspan="1">
                  <abbrev xmlns:xlink="http://www.w3.org/1999/xlink" xlink:title="Dominant frequency" id="ABBRID0E3PBI" xlink:type="simple">DF</abbrev> beginning (% of notes)</td><td rowspan="1" colspan="1">404.3–585.9 Hz (100% in the 1st harmonic)</td><td rowspan="1" colspan="1">515.6–703.1 Hz (100% in the 1st harmonic)</td></tr><tr><td rowspan="1" colspan="1">
                  <abbrev xmlns:xlink="http://www.w3.org/1999/xlink" xlink:title="Dominant frequency" id="ABBRID0ELQBI" xlink:type="simple">DF</abbrev> middle (% of notes)</td><td rowspan="1" colspan="1">509.8–1210 Hz (75% in the 2nd harmonic)</td><td rowspan="1" colspan="1">585.9–1195.3 Hz (90% in the 1st harmonic)</td></tr><tr><td rowspan="1" colspan="1">
                  <abbrev xmlns:xlink="http://www.w3.org/1999/xlink" xlink:title="Dominant frequency" id="ABBRID0E1QBI" xlink:type="simple">DF</abbrev> end (% of notes)</td><td rowspan="1" colspan="1">445.3–539.1 Hz (100% in the 1st harmonic)</td><td rowspan="1" colspan="1">585.9–679.7 Hz (100% in the 1st harmonic)</td></tr><tr><td rowspan="1" colspan="1">Fundamental frequency ratio</td><td rowspan="1" colspan="1">0.75+0.44</td><td rowspan="1" colspan="1">0.97+0.06</td></tr><tr><td rowspan="1" colspan="1">Frequency modulation</td><td rowspan="1" colspan="1">-1.0–0.0</td><td rowspan="1" colspan="1">0.0–5.3</td></tr></tbody></table></table-wrap><fig id="F7" position="float" orientation="portrait"><label>Figure 6.</label><caption><p>Oscillogram, sound spectrogram (first column), and power spectrum (second column) of advertisement calls of <italic><tp:taxon-name><tp:taxon-name-part taxon-name-part-type="genus">Tepuihyla</tp:taxon-name-part> <tp:taxon-name-part taxon-name-part-type="species">shushupe</tp:taxon-name-part></tp:taxon-name></italic> sp. n. (<bold>A</bold>) and <italic><tp:taxon-name><tp:taxon-name-part taxon-name-part-type="genus">Tepuihyla</tp:taxon-name-part> <tp:taxon-name-part taxon-name-part-type="species">tuberculosa</tp:taxon-name-part></tp:taxon-name></italic> comb. n. (<bold>B</bold>). Note differences in call length and number of notes (first column). Both species have the dominant frequency (arrows) in the first harmonic but in <italic><tp:taxon-name><tp:taxon-name-part taxon-name-part-type="genus">Tepuihyla</tp:taxon-name-part> <tp:taxon-name-part taxon-name-part-type="species">shushupe</tp:taxon-name-part></tp:taxon-name></italic> sp. n. the second harmonic has similar energy content (asterisk), while in <italic><tp:taxon-name><tp:taxon-name-part taxon-name-part-type="genus">Tepuihyla</tp:taxon-name-part> <tp:taxon-name-part taxon-name-part-type="species">tuberculosa</tp:taxon-name-part></tp:taxon-name></italic> comb. n. it has much less.</p></caption><graphic xmlns:xlink="http://www.w3.org/1999/xlink" xlink:href="zookeys-630-115-g007.jpg" position="float" orientation="portrait" xlink:type="simple" id="oo_110285.jpg"/></fig></tp:treatment-sec><ref-list><ref id="B7"><mixed-citation xmlns:xlink="http://www.w3.org/1999/xlink" xlink:type="simple">
          <person-group><name name-style="western"><surname>Boulenger</surname><given-names>GA</given-names></name></person-group> (<year>1882</year>) <source>Catalogue of the <tp:taxon-name><tp:taxon-name-part taxon-name-part-type="superorder">Batrachia</tp:taxon-name-part></tp:taxon-name><tp:taxon-name><tp:taxon-name-part taxon-name-part-type="superorder">Salientia</tp:taxon-name-part></tp:taxon-name>. Ecaudata in the Collection of the British Museum</source>. <publisher-name>British Museum</publisher-name>, <publisher-loc>London</publisher-loc>.</mixed-citation></ref><ref id="B21"><mixed-citation xmlns:xlink="http://www.w3.org/1999/xlink" xlink:type="simple">
          <person-group><name name-style="western"><surname>Faivovich</surname><given-names>J</given-names></name><name name-style="western"><surname>Haddad</surname><given-names>CFB</given-names></name><name name-style="western"><surname>Garcia</surname><given-names>PCA</given-names></name><name name-style="western"><surname>Frost</surname><given-names>DR</given-names></name><name name-style="western"><surname>Campbell</surname><given-names>JA</given-names></name><name name-style="western"><surname>Wheeler</surname><given-names>WC</given-names></name></person-group> (<year>2005</year>) <article-title>Systematic review of the frog family <tp:taxon-name><tp:taxon-name-part taxon-name-part-type="family">Hylidae</tp:taxon-name-part></tp:taxon-name>, with special reference to <tp:taxon-name><tp:taxon-name-part taxon-name-part-type="subfamily">Hylinae</tp:taxon-name-part></tp:taxon-name>: phylogenetic analysis and taxonomic revision.</article-title> <source>Bulletin of the American Museum of Natural History</source> <volume>294</volume>: <fpage>6</fpage>–<lpage>228</lpage>. doi: <ext-link xlink:type="simple" ext-link-type="doi" xlink:href="10.1206/0003-0090(2005)294[0001:SROTFF]2.0.CO;2">10.1206/0003-0090(2005)294[0001:SROTFF]2.0.CO;2</ext-link></mixed-citation></ref><ref id="B3"><mixed-citation xmlns:xlink="http://www.w3.org/1999/xlink" xlink:type="simple">
          <person-group><name name-style="western"><surname>Ayarzagüena</surname><given-names>J</given-names></name><name name-style="western"><surname>Señaris</surname><given-names>JC</given-names></name><name name-style="western"><surname>Gorzula</surname><given-names>S</given-names></name></person-group> (<year>1992</year>) <article-title>El grupo <italic><tp:taxon-name><tp:taxon-name-part taxon-name-part-type="genus">Osteocephalus</tp:taxon-name-part> <tp:taxon-name-part taxon-name-part-type="species">rodriguezi</tp:taxon-name-part></tp:taxon-name></italic> de las tierras altas de la Guayana venezolana: descripción de cinco nuevas especies.</article-title> <source>Memoria de la sociedad de Ciencias Naturales La Salle</source> <volume>52</volume>: <fpage>113</fpage>–<lpage>142</lpage>.</mixed-citation></ref><ref id="B18"><mixed-citation xmlns:xlink="http://www.w3.org/1999/xlink" xlink:type="simple">
          <person-group><name name-style="western"><surname>Duellman</surname><given-names>WE</given-names></name><name name-style="western"><surname>Hoogmoed</surname><given-names>MS</given-names></name></person-group> (<year>1992</year>) <article-title>Some hylid frogs from the Guiana Highlands, northeastern South America: new species, distributional records, and a generic reallocation.</article-title> <source>Occasional Papers of the Museum of Natural History University of Kansas</source> <volume>147</volume>: <fpage>1</fpage>–<lpage>21</lpage>.</mixed-citation></ref><ref id="B26"><mixed-citation xmlns:xlink="http://www.w3.org/1999/xlink" xlink:type="simple">
          <person-group><name name-style="western"><surname>Gorzula</surname><given-names>S</given-names></name><name name-style="western"><surname>Señaris</surname><given-names>JC</given-names></name></person-group> (<year>1998</year>) <article-title>Contribution to the herpetofauna of the Venezuelan Guayana. I. A database.</article-title> <source>Scientia Guaianae</source> <volume>8</volume>: <fpage>1</fpage>–<lpage>267</lpage>.</mixed-citation></ref><ref id="B31"><mixed-citation xmlns:xlink="http://www.w3.org/1999/xlink" xlink:type="simple">
          <person-group><name name-style="western"><surname>Kok</surname><given-names>PJR</given-names></name><name name-style="western"><surname>Kalamandeen</surname><given-names>M</given-names></name></person-group> (<year>2008</year>) <article-title>Introduction to the amphibians of Kaieteur National Park, Guyana.</article-title> <source>Abc Taxa</source> <volume>5</volume>: <fpage>1</fpage>–<lpage>279</lpage>.</mixed-citation></ref><ref id="B32"><mixed-citation xmlns:xlink="http://www.w3.org/1999/xlink" xlink:type="simple">
          <person-group><name name-style="western"><surname>Kok</surname><given-names>PJR</given-names></name><name name-style="western"><surname>S.</surname><given-names>R</given-names></name><name name-style="western"><surname>Tegelaar</surname><given-names>M</given-names></name><name name-style="western"><surname>Aubret</surname><given-names>F</given-names></name><name name-style="western"><surname>Bruce Means</surname><given-names>D</given-names></name></person-group> (<year>2015</year>) <article-title>Out of the taxonomic limbo: a name for the species of <italic><tp:taxon-name><tp:taxon-name-part taxon-name-part-type="genus">Tepuihyla</tp:taxon-name-part></tp:taxon-name></italic> (<tp:taxon-name><tp:taxon-name-part taxon-name-part-type="order">Anura</tp:taxon-name-part></tp:taxon-name>: <tp:taxon-name><tp:taxon-name-part taxon-name-part-type="family">Hylidae</tp:taxon-name-part></tp:taxon-name>) from the Chimantá Massif, Pantepui region, northern South America.</article-title> <source>Salamandra</source> <volume>51</volume>: <fpage>283</fpage>–<lpage>314</lpage>.</mixed-citation></ref><ref id="B42"><mixed-citation xmlns:xlink="http://www.w3.org/1999/xlink" xlink:type="simple">
          <person-group><name name-style="western"><surname>Mijares-Urrutia</surname><given-names>A</given-names></name><name name-style="western"><surname>Manzanilla-Puppo</surname><given-names>J</given-names></name><name name-style="western"><surname>La Marca</surname><given-names>E</given-names></name></person-group> (<year>1999</year>) <article-title>Una nueva especie de <tp:taxon-name><tp:taxon-name-part taxon-name-part-type="genus">Tepuihyla</tp:taxon-name-part></tp:taxon-name> (<tp:taxon-name><tp:taxon-name-part taxon-name-part-type="order">Anura</tp:taxon-name-part></tp:taxon-name>: <tp:taxon-name><tp:taxon-name-part taxon-name-part-type="family">Hylidae</tp:taxon-name-part></tp:taxon-name>) del noroeste de Venezuela con comentarios sobre su biogeografía.</article-title> <source>Revista de Biologia Tropical</source> <volume>47</volume>: <fpage>1099</fpage>–<lpage>1110</lpage>.</mixed-citation></ref><ref id="B16"><mixed-citation xmlns:xlink="http://www.w3.org/1999/xlink" xlink:type="simple">
          <person-group><name name-style="western"><surname>Duellman</surname><given-names>WE</given-names></name></person-group> (<year>1974</year>) <article-title>A reassessment of the taxonomic status of some Neotropical hylid frogs.</article-title> <source>Occasional Papers of the Museum of Natural History of the University of Kansas</source> <volume>27</volume>: <fpage>1</fpage>–<lpage>27</lpage>.</mixed-citation></ref><ref id="B27"><mixed-citation xmlns:xlink="http://www.w3.org/1999/xlink" xlink:type="simple">
          <institution xlink:type="simple">IUCN</institution> (<year>2001</year>) <source>Red list categories: version 3.1</source>. <publisher-name>UICN Species Survival Comission</publisher-name>, <publisher-loc>Gland</publisher-loc>.</mixed-citation></ref></ref-list></tp:taxon-treatment>
