# Supplementary material for: Systematics of Ecnomiohyla tuberculosa with the description of a new species and comments on the taxonomy of Trachycephalus typhonius (Anura, Hylidae)
Source: Zookeys. 2016 Nov 9;(630):115–54. doi: 10.3897/zookeys.630.9298 (PMC5126525; doi:10.3897/zookeys.630.9298)
Supplement: XML Treatment for Tepuihyla shushupe [file zookeys.630.9298-treatment2.xml]

<!DOCTYPE tp:taxon-treatment
  PUBLIC "-//TaxonX//DTD Taxonomic Treatment Publishing DTD v0 20100105//EN" "tax-treatment-NSO.dtd">
<tp:taxon-treatment xmlns:tp="http://www.plazi.org/taxpub"><tp:treatment-meta><kwd-group><label>Taxon classification</label><kwd><named-content content-type="kingdom">Animalia</named-content></kwd><kwd><named-content content-type="order">Anura</named-content></kwd><kwd><named-content content-type="family">Hylidae</named-content></kwd></kwd-group><mixed-citation publication-type="journal"><person-group><name><surname>Ron</surname><given-names>Santiago R.</given-names></name><name><surname>Venegas</surname><given-names>Pablo J.</given-names></name><name><surname>Ortega-Andrade</surname><given-names>H. Mauricio</given-names></name><name><surname>Gagliardi-Urrutia</surname><given-names>Giussepe</given-names></name><name><surname>Salerno</surname><given-names>Patricia E.</given-names></name></person-group><article-title>Systematics of <italic><tp:taxon-name><tp:taxon-name-part taxon-name-part-type="genus">Ecnomiohyla</tp:taxon-name-part> <tp:taxon-name-part taxon-name-part-type="species">tuberculosa</tp:taxon-name-part></tp:taxon-name></italic> with the description of a new species and comments on the taxonomy of <italic><tp:taxon-name><tp:taxon-name-part taxon-name-part-type="genus">Trachycephalus</tp:taxon-name-part> <tp:taxon-name-part taxon-name-part-type="species">typhonius</tp:taxon-name-part></tp:taxon-name></italic> (<tp:taxon-name><tp:taxon-name-part taxon-name-part-type="order">Anura</tp:taxon-name-part></tp:taxon-name>, <tp:taxon-name><tp:taxon-name-part taxon-name-part-type="family">Hylidae</tp:taxon-name-part></tp:taxon-name>)</article-title><source>Zookeys</source><day>9</day><month>11</month><year>2016</year><volume>2016</volume><issue>630</issue><fpage>115</fpage><lpage>154</lpage><pub-id pub-id-type="doi">10.3897/zookeys.630.9298</pub-id></mixed-citation></tp:treatment-meta><tp:nomenclature><tp:taxon-name>
              <tp:taxon-name-part taxon-name-part-type="genus">Tepuihyla</tp:taxon-name-part>
              <tp:taxon-name-part taxon-name-part-type="species">shushupe</tp:taxon-name-part>
              <object-id xmlns:xlink="http://www.w3.org/1999/xlink" content-type="zoobank" xlink:type="simple">http://zoobank.org/8045B112-6377-491C-ACFD-3DF3BA2192F7</object-id>
            </tp:taxon-name><tp:taxon-status xmlns:xlink="http://www.w3.org/1999/xlink" xlink:type="simple">sp. n.</tp:taxon-status><tp:nomenclature-citation-list><tp:nomenclature-citation><tp:taxon-name>
                  <tp:taxon-name-part taxon-name-part-type="genus">Ecnomiohyla</tp:taxon-name-part> <tp:taxon-name-part taxon-name-part-type="species">tuberculosa</tp:taxon-name-part></tp:taxon-name><comment>: <xref ref-type="bibr" rid="B57">Venegas and Gagliardi-Urrutia (2013)</xref>. Species misidentification in their Figures <xref ref-type="fig" rid="F9">8B</xref> and <xref ref-type="fig" rid="F9">8G</xref>.</comment></tp:nomenclature-citation></tp:nomenclature-citation-list></tp:nomenclature><tp:treatment-sec sec-type="materail" id="SECID0EHUDI"><title>Holotype.</title><p>(Figs <xref ref-type="fig" rid="F4">3</xref>–<xref ref-type="fig" rid="F5">4</xref>, <xref ref-type="fig" rid="F7">6</xref>, <xref ref-type="fig" rid="F11">10C</xref>) <named-content xmlns:xlink="http://www.w3.org/1999/xlink" content-type="dwc:institutional_code" xlink:type="simple">CORBIDI</named-content> 12513, adult male from Peru, Loreto department, Maynas province, head waters of rivers Ere and Campuya, Putumayo River basin (<named-content xmlns:xlink="http://www.w3.org/1999/xlink" content-type="dwc:verbatimCoordinates" xlink:type="simple"><named-content content-type="geo-json" specific-use="{&#34;type&#34;:&#34;Point&#34;,&#34;coordinates&#34;:[-73.719700,-1.679000]}" id="NCID0EIVDI" xlink:type="simple">1.6790°S, 73.7197°W</named-content></named-content>), 145 m above sea level, collected by P. J. Venegas and G. Gagliardi-Urrutia on 19 October 2012.</p><!--PageBreak--><!--PageBreak--><!--PageBreak--><!--PageBreak--><!--PageBreak--></tp:treatment-sec><tp:treatment-sec sec-type="diagnosis" id="SECID0ESVDI"><title>Diagnosis.</title><p>In this section coloration pertains to preserved specimens unless otherwise noted. A large-sized <italic><tp:taxon-name><tp:taxon-name-part taxon-name-part-type="genus">Tepuihyla</tp:taxon-name-part></tp:taxon-name></italic> differing from other species in the genus by the following combination of characters: (1) <abbrev xmlns:xlink="http://www.w3.org/1999/xlink" xlink:title="snout-vent length" id="ABBRID0E6VDI" xlink:type="simple">SVL</abbrev> in males 85.4 mm (n = 1), females unknown; (2) skin on dorsum coarsely tuberculate, covered by small tubercles intermixed with large tubercles; tubercles without keratinized tips; (3) skin on flanks similar to skin on dorsum; (4) webbing between fingers extensive but without reaching the proximal border of disks; hand webbing formula <bold>I</bold>2—2<bold>II</bold>1— 2<bold>III</bold>1½—1+<bold>IV</bold> (Fig. <xref ref-type="fig" rid="F8">7C</xref>); webbing between toes extensive, reaching the proximal border of the disks on at least three toes; foot webbing formula <bold>I</bold>1—1+<bold>II</bold>0+—1+<bold>III</bold>0+—1½<bold>IV</bold>1½— 0+<bold>V</bold> (Fig. <xref ref-type="fig" rid="F8">7D</xref>); (5) dorsal coloration in life brownish green, anterior and posterior surfaces of thighs and hidden surfaces of shanks yellowish orange; (6) ventral coloration whitish gray and webbing between fingers and toes pale orange; (7) suborbital mark absent, clear labial stripe present, faint and with some brown spots; (8) coloration on flanks similar to dorsal coloration except for greenish yellow axilla and groins and whitish gray ventrolateral area; (9) skin on upper surface of head not co-ossified with underlying cranial element, cranial crest slightly exostosed; (10) in life, bones green; (11) small triangular dermal flaps form serrate fringe along the ventrolateral margin of the forearm and along the outer edge of Finger IV; heels bearing two enlarged fleshy conical tubercles surrounded by few smaller round tubercles; small triangular dermal flaps form serrate fringe along ventrolateral margin of tarsus and outer margin of Toe V; (12) in life, iris reddish peripherally turning cream towards to the center, with irregular black reticulations; (13) vocal sac is white, single and subgular, (14) juveniles unknown; (15) larvae unknown.</p><p>
              <italic><tp:taxon-name><tp:taxon-name-part taxon-name-part-type="genus">Tepuihyla</tp:taxon-name-part> <tp:taxon-name-part taxon-name-part-type="species">shushupe</tp:taxon-name-part></tp:taxon-name></italic> differs from all species of the genus (in parenthesis), except <italic><tp:taxon-name><tp:taxon-name-part taxon-name-part-type="genus">Tepuihyla</tp:taxon-name-part> <tp:taxon-name-part taxon-name-part-type="species">tuberculosa</tp:taxon-name-part></tp:taxon-name></italic>, in being larger, having extensive hand webbing (basal webbing) and a serrate fringe along the ventrolateral margin of the forearm (absent). Other differences are listed on Table <xref ref-type="table" rid="T4">4</xref>.</p><p>
              <italic><tp:taxon-name><tp:taxon-name-part taxon-name-part-type="genus">Tepuihyla</tp:taxon-name-part> <tp:taxon-name-part taxon-name-part-type="species">shushupe</tp:taxon-name-part></tp:taxon-name></italic> is most similar to <italic><tp:taxon-name><tp:taxon-name-part taxon-name-part-type="genus">Tepuihyla</tp:taxon-name-part> <tp:taxon-name-part taxon-name-part-type="species">tuberculosa</tp:taxon-name-part></tp:taxon-name></italic>. It differs from <italic><tp:taxon-name><tp:taxon-name-part taxon-name-part-type="genus">Tepuihyla</tp:taxon-name-part> <tp:taxon-name-part taxon-name-part-type="species">tuberculosa</tp:taxon-name-part></tp:taxon-name></italic> (character states in parenthesis) in having, in life, a cream iris with red periphery (iris cream without red periphery), dorsum covered by small tubercles intermixed with abundant large tubercles (dorsum covered by small tubercles intermixed with few large tubercles); in preservative, dorsum cream with a brownish mantle (dorsum light cream or cream suffused with a coppery hue) and the posterior border of large dorsal tubercles dark brown (tubercles brownish cream or creamy coppery). In coloration, size, and texture of dorsal skin <italic><tp:taxon-name><tp:taxon-name-part taxon-name-part-type="genus">Tepuihyla</tp:taxon-name-part> <tp:taxon-name-part taxon-name-part-type="species">shushupe</tp:taxon-name-part></tp:taxon-name></italic> resembles the Amazonian <italic><tp:taxon-name><tp:taxon-name-part taxon-name-part-type="genus">Trachycephalus</tp:taxon-name-part> <tp:taxon-name-part taxon-name-part-type="species">resinifictrix</tp:taxon-name-part></tp:taxon-name></italic> and <italic><tp:taxon-name><tp:taxon-name-part taxon-name-part-type="genus">Trachycephalus</tp:taxon-name-part> <tp:taxon-name-part taxon-name-part-type="species">cunauaru</tp:taxon-name-part></tp:taxon-name></italic>. It can be distinguished from both species by the presence of serrate fringes on the limbs and tubercles in the lower jaw (both absent in <italic><tp:taxon-name><tp:taxon-name-part taxon-name-part-type="genus">Trachycephalus</tp:taxon-name-part></tp:taxon-name></italic>) and the iris having red periphery and lacking a vertical black bar below the pupil (iris without red and with a vertical back bar below the pupil in both <italic><tp:taxon-name><tp:taxon-name-part taxon-name-part-type="genus">Trachycephalus</tp:taxon-name-part></tp:taxon-name></italic>).</p></tp:treatment-sec><tp:treatment-sec sec-type="description" id="SECID0ED1DI"><title>Description of the holotype.</title><p>Adult male (<named-content xmlns:xlink="http://www.w3.org/1999/xlink" content-type="dwc:institutional_code" xlink:type="simple">CORBIDI</named-content> 12513), 85.4 mm <abbrev xmlns:xlink="http://www.w3.org/1999/xlink" xlink:title="snout-vent length" id="ABBRID0ER1DI" xlink:type="simple">SVL</abbrev>, head length 26.6, head width 28.9, eye diameter 7.7, tympanum diameter 5.5, femur length 35.9, tibia length 46.9, foot length 35.9. Head rounded in dorsal view, wider <!--PageBreak-->than long (<abbrev xmlns:xlink="http://www.w3.org/1999/xlink" xlink:title="head length" id="ABBRID0EX1DI" xlink:type="simple">HL</abbrev>/<abbrev xmlns:xlink="http://www.w3.org/1999/xlink" xlink:title="head width" id="ABBRID0E51DI" xlink:type="simple">HW</abbrev> = 92%); snout truncate in dorsal view and slightly protruding in profile; nostrils are directed laterally, near tip of the snout; top of head tuberculate; canthus rostralis concave in dorsal view, straight in profile; skin on upper surface of head not co-ossified with underlying cranial elements, cranial crests slightly exostosed; loreal region concave; skin on dorsal surface of head, body and limbs coarsely tuberculate, tubercles are either small or large and lack keratinous spines; lower eyelid pigmented; distinct supratympanic fold formed by a row of round tubercles running from midpoint of posterior margin of eye; tympanum prominent, opaque, smooth, 71% of eye diameter, separated from eye by 3.8 mm; small triangular dermal flaps form serrate fringe along the ventrolateral margin of the forearm and the outer edge of Finger IV, fringe more conspicuous on forearm that on finger; hands moderate in length (<abbrev xmlns:xlink="http://www.w3.org/1999/xlink" xlink:title="hand length" id="ABBRID0EC2DI" xlink:type="simple">HAL</abbrev>/<abbrev xmlns:xlink="http://www.w3.org/1999/xlink" xlink:title="snout-vent length" id="ABBRID0EJ2DI" xlink:type="simple">SVL</abbrev> = 31.2%); Finger lengths I &lt; II &lt; IV &lt; III, terminal disk on Finger I 63.2% of diameter of disks on Fingers II–IV; diameter of Fingers II-IV ~1.2 times tympanum diameter; distal subarticular tubercles on Fingers I–III large and rounded, on Finger IV larger and bifid; supernumerary tubercles indistinct; prepollical tubercle large, obtuse and elliptical; bony prepollical projection absent; keratinous nuptial pad with dark epidermal projections covering the surface of the thumb up to the distal edge of its subarticular tubercle; fingers considerably webbed although web does not reach base of disks; webbing formula <bold>I</bold>2—2<bold>II</bold>1— 2<bold>III</bold>1½—1¼<bold>IV</bold>; legs relatively long and slender (tibia length 54.8% of <abbrev xmlns:xlink="http://www.w3.org/1999/xlink" xlink:title="snout-vent length" id="ABBRID0EV2DI" xlink:type="simple">SVL</abbrev>), thigh length 35.9 mm; heels bearing two enlarged conical tubercles surrounded by few lower round tubercles; fleshy, dermal flaps form serrate fringe along ventrolateral margin of tarsus and outer margin of Toe V extending to base of disk, scallops are deeply incised, largest on tarsus, smaller along toe; outer metatarsal tubercle small, inner metatarsal tubercle moderately large, ovoid, and flat; toe lengths I &lt; II &lt; III = V &lt; IV; disks on toes ~70% of diameter of disks on fingers, equal between Toes III–V; subarticular tubercles round; supernumerary tubercles present, ill defined; webbing in toes extensive, reaching the base of disks on at least three toes; webbing formula <bold>I</bold>1—1<bold>II</bold>1—1¼<bold>III</bold>¾—1<bold>IV</bold>1— ¾<bold>V</bold>; gular skin smooth with small pointed tubercles along the jaw , venter finely granulate, weak granulation on undersides of arms and finely on ventral surfaces of thighs, smooth skin on anterior surfaces of thighs and ventral surfaces of legs; cloacal opening directed posteriorly at upper-level of thighs, some indistinct small tubercles on the upper edge of vent, skin under the vent covered by small flattened but conspicuous tubercles with two enlarged prominent fleshy tubercles posterolateral to the vent (one on each side); tongue cordiform; vomerine ridges transverse, oblique in the middle, narrowly separated medially, placed between the posterior margins of the large subrectangular choanae; vomerine teeth 6 to 11; vocal slits present.</p></tp:treatment-sec><tp:treatment-sec sec-type="Color of holotype in life" id="SECID0ED3DI"><title>Color of holotype in life</title><p>
              <bold>(Figs <xref ref-type="fig" rid="F4">3</xref>, <xref ref-type="fig" rid="F11">10</xref>).</bold> Based on digital photographs. Dorsal and lateral surfaces of body and limbs pale green; posterior edge of each enlarged tubercle, dark brown; lips paler than the rest of head; lower flanks, forearms, tibia, and tarsus white; dorsal surfaces of hindlimbs with narrow dark brown transversal stripes; axillar region, groins, anterior and posterior surfaces of thighs, and hidden surfaces of shanks greenish yellow; dorsally, webbing between fingers and toes pale greenish yellow with <!--PageBreak-->scattered dark brown marks, ventrally greenish orange. Venter whitish gray with an orange tone on belly and ventral surfaces of thighs; ventral surfaces of arms and elbows greenish yellow; ventral surfaces of tibia, tarsus, palms, fingers, soles, toes and discs water green; limb bones green; iris cream with red periphery and irregular black reticulations.</p><!--PageBreak--></tp:treatment-sec><tp:treatment-sec sec-type="Color of holotype in preservative" id="SECID0EX3DI"><title>Color of holotype in preservative</title><p>
              <bold>(Figs <xref ref-type="fig" rid="F5">4A–B</xref>, <xref ref-type="fig" rid="F6">5C–D</xref>).</bold> Dorsal surfaces of head, body and forelimbs, including fingers, are tan; large dorsal tubercles have a dark brown margin; dorsal surfaces of hindlimbs and toes dirty cream bearing scattered light tubercles with dark brown margins and narrow dark brown transversal stripes; posterior surfaces of thighs light cream; dorsal surfaces of discs on fingers and toes are light cream with dark brown marks. Venter is whitish cream.</p></tp:treatment-sec><tp:treatment-sec sec-type="Advertisement call" id="SECID0EI4DI"><title>Advertisement call.</title><p>Quantitative characteristics of the advertisement call <italic><tp:taxon-name><tp:taxon-name-part taxon-name-part-type="genus">Tepuihyla</tp:taxon-name-part> <tp:taxon-name-part taxon-name-part-type="species">shushupe</tp:taxon-name-part></tp:taxon-name></italic> (<named-content xmlns:xlink="http://www.w3.org/1999/xlink" content-type="dwc:institutional_code" xlink:type="simple">CORBIDI</named-content> 12513) are detailed in Table <xref ref-type="table" rid="T3">3</xref>. The call consists of a cackle of short notes repeated at a fast rate with amplitude modulation (Fig. <xref ref-type="fig" rid="F7">6</xref>). Note amplitude <!--PageBreak-->and note rate increases markedly along the first half of the call, decreasing again at the end. The call has two harmonics, the first harmonic has slightly more energy than the second (Fig. <xref ref-type="fig" rid="F7">6</xref>). Fundamental frequency of individual notes ranges from 404.3 to <!--PageBreak-->585.9 Hz (mean = 500.08, SD = 28.3). The dominant frequency of the entire call is 515.6 Hz. Midway through the call, nearly 25% of the notes have the greatest energy in the second harmonic (range 1016.6 to 1210 Hz).</p></tp:treatment-sec><tp:treatment-sec sec-type="distribution" id="SECID0EU5DI"><title>Distribution and natural history.</title><p>
              <italic><tp:taxon-name><tp:taxon-name-part taxon-name-part-type="genus">Tepuihyla</tp:taxon-name-part> <tp:taxon-name-part taxon-name-part-type="species">shushupe</tp:taxon-name-part></tp:taxon-name></italic> is only known from the type locality in the headwaters of rivers Ere and Campuya, at an elevation of 145 m, <!--PageBreak-->in the Putumayo river basin near the boundary between Peru and Colombia. According with <xref ref-type="bibr" rid="B58">Vriesendorp (2013)</xref>, the type locality consists of a complex of forest terraces, at elevations between 90 and 170 m above sea level, with a canopy reaching 35 to 40 m; terraces have heavy loads of leaf litter (~50 cm deep) and a dense mat of fine roots; the depressions between terraces have small palm swamps (~10 m wide) of <italic><tp:taxon-name><tp:taxon-name-part taxon-name-part-type="genus">Oenocarpus</tp:taxon-name-part> <tp:taxon-name-part taxon-name-part-type="species">bataua</tp:taxon-name-part></tp:taxon-name></italic>; the soil varies between sandy and clayey; most streams have a muddy bottom, few have gravel and sand, and one has big cobbles.</p><p>The holotype was calling at the base of a big tree inside a narrow hole, 150 cm above the ground. The hole had 30 cm of height and had water accumulated. The frog had most of its body submerged (Fig. <xref ref-type="fig" rid="F11">10C</xref>) and the top of its head was covered by flies (probably <italic><tp:taxon-name><tp:taxon-name-part taxon-name-part-type="genus">Corethrella</tp:taxon-name-part></tp:taxon-name></italic> midges). We recorded its call and immediately made playbacks. The male answered by calling quickly and perching on the hole entrance. We detected at least six individuals during 18 hours of visual encounter surveys (0.375 individuals/hour,) in areas nearby where the holotype was found (primary forest). All individuals were detected by their advertisement calls and none could be collected. No females, amplectant pairs, clutches, or tadpoles have been observed.</p></tp:treatment-sec><tp:treatment-sec sec-type="etymology" id="SECID0ECAAK"><title>Etymology.</title><p>The specific epithet is a noun in apposition. The word <italic>shushupe</italic> is used by native people to refer to the bushmaster <italic><tp:taxon-name><tp:taxon-name-part taxon-name-part-type="genus">Lachesis</tp:taxon-name-part> <tp:taxon-name-part taxon-name-part-type="species">muta</tp:taxon-name-part></tp:taxon-name></italic> (<tp:taxon-name><tp:taxon-name-part taxon-name-part-type="order">Squamata</tp:taxon-name-part></tp:taxon-name>: <tp:taxon-name><tp:taxon-name-part taxon-name-part-type="family">Viperidae</tp:taxon-name-part></tp:taxon-name>), the largest viper in the Americas. Our field assistants in Ere river, Alpahuayo Mishana (Peru) and Juyuintza (Ecuador) believed that the advertisement calls of <italic><tp:taxon-name><tp:taxon-name-part taxon-name-part-type="genus">Tepuihyla</tp:taxon-name-part> <tp:taxon-name-part taxon-name-part-type="species">shushupe</tp:taxon-name-part></tp:taxon-name></italic> and <italic><tp:taxon-name><tp:taxon-name-part taxon-name-part-type="genus">Tepuihyla</tp:taxon-name-part> <tp:taxon-name-part taxon-name-part-type="species">tuberculosa</tp:taxon-name-part></tp:taxon-name></italic> were produced by <italic><tp:taxon-name><tp:taxon-name-part taxon-name-part-type="genus">Lachesis</tp:taxon-name-part> <tp:taxon-name-part taxon-name-part-type="species">muta</tp:taxon-name-part></tp:taxon-name></italic>. The belief that <italic><tp:taxon-name><tp:taxon-name-part taxon-name-part-type="genus">Lachesis</tp:taxon-name-part> <tp:taxon-name-part taxon-name-part-type="species">muta</tp:taxon-name-part></tp:taxon-name></italic> can sing seems to be widespread among hunters, colonists, and indigenous people from the Amazon basin (<xref ref-type="bibr" rid="B33">Lamar 1998</xref>). The association of the calls from <italic><tp:taxon-name><tp:taxon-name-part taxon-name-part-type="genus">Tepuihyla</tp:taxon-name-part></tp:taxon-name></italic> with <italic><tp:taxon-name><tp:taxon-name-part taxon-name-part-type="genus">Lachesis</tp:taxon-name-part> <tp:taxon-name-part taxon-name-part-type="species">muta</tp:taxon-name-part></tp:taxon-name></italic> by people on widely separated localities in Amazonian Peru and Ecuador deserves investigation.</p></tp:treatment-sec><tp:treatment-sec sec-type="conservation status" id="SECID0E2CAK"><title>Conservation status.</title><p>
              <italic><tp:taxon-name><tp:taxon-name-part taxon-name-part-type="genus">Tepuihyla</tp:taxon-name-part> <tp:taxon-name-part taxon-name-part-type="species">shushupe</tp:taxon-name-part></tp:taxon-name></italic> is only known from a single individual collected at the type locality. Calling behavior suggests that <italic><tp:taxon-name><tp:taxon-name-part taxon-name-part-type="genus">Tepuihyla</tp:taxon-name-part> <tp:taxon-name-part taxon-name-part-type="species">shushupe</tp:taxon-name-part></tp:taxon-name></italic> breeds on tree holes and is a canopy dweller. The detection of the calls of six additional individuals at the type locality suggests that the species can be relatively abundant. However, the species may be difficult to observe in ground-level surveys. Given the uncertainty in its population status, we suggest that its Red List category is Data Deficient according to <xref ref-type="bibr" rid="B27">IUCN (2001)</xref> guidelines.</p></tp:treatment-sec><tp:treatment-sec sec-type="remarks" id="SECID0EZDAK"><title>Remarks.</title><p>The juvenile specimen (<named-content xmlns:xlink="http://www.w3.org/1999/xlink" content-type="dwc:institutional_code" xlink:type="simple">USNM</named-content> 193866) from Rio Querari (Amazonas, Brazil) reported as <italic><tp:taxon-name><tp:taxon-name-part taxon-name-part-type="genus">Ecnomiohyla</tp:taxon-name-part> <tp:taxon-name-part taxon-name-part-type="species">tuberculosa</tp:taxon-name-part></tp:taxon-name></italic> by <xref ref-type="bibr" rid="B16">Duellman (1974)</xref> probably correspond to <italic><tp:taxon-name><tp:taxon-name-part taxon-name-part-type="genus">Tepuihyla</tp:taxon-name-part> <tp:taxon-name-part taxon-name-part-type="species">shushupe</tp:taxon-name-part></tp:taxon-name></italic>, but a taxonomic validation is needed to confirm its identity.</p></tp:treatment-sec><tp:treatment-sec><!--Section generated to contain objects referenced in tp:taxon-treatment.--><fig id="F9" position="float" orientation="portrait"><label>Figure 8.</label><caption><p>Dorsolateral views of Amazonian <italic><tp:taxon-name><tp:taxon-name-part taxon-name-part-type="genus">Trachycephalus</tp:taxon-name-part></tp:taxon-name></italic>. <bold>A</bold> <italic><tp:taxon-name><tp:taxon-name-part taxon-name-part-type="genus">Trachycephalus</tp:taxon-name-part> <tp:taxon-name-part taxon-name-part-type="species">helioi</tp:taxon-name-part></tp:taxon-name></italic>, Juruti, Pará, Brazil <bold>B</bold> <italic><tp:taxon-name><tp:taxon-name-part taxon-name-part-type="genus">Trachycephalus</tp:taxon-name-part> <tp:taxon-name-part taxon-name-part-type="species">resinifictrix</tp:taxon-name-part></tp:taxon-name></italic>, Juruti, Pará, Brazil <bold>C</bold> <italic><tp:taxon-name><tp:taxon-name-part taxon-name-part-type="genus">Trachycephalus</tp:taxon-name-part> <tp:taxon-name-part taxon-name-part-type="species">cunauaru</tp:taxon-name-part></tp:taxon-name></italic>, Santa Izabel do Rio Negro, Amazonas, Brazil <bold>D–E</bold> <italic><tp:taxon-name><tp:taxon-name-part taxon-name-part-type="genus">Trachycephalus</tp:taxon-name-part> <tp:taxon-name-part taxon-name-part-type="species">typhonius</tp:taxon-name-part></tp:taxon-name></italic>, Village de Ouanary, French Guiana <bold>F</bold> <italic><tp:taxon-name><tp:taxon-name-part taxon-name-part-type="genus">Trachycephalus</tp:taxon-name-part> <tp:taxon-name-part taxon-name-part-type="species">typhonius</tp:taxon-name-part></tp:taxon-name></italic>, Matiti, French Guiana. Photographs: <bold>A–C</bold> by M. Gordo, <bold>D–E</bold> by Daniel Baudain, <bold>F</bold> by Vincent Premel.</p></caption><graphic xmlns:xlink="http://www.w3.org/1999/xlink" xlink:href="zookeys-630-115-g009.jpg" position="float" orientation="portrait" xlink:type="simple" id="oo_110289.jpg"/></fig><fig id="F4" position="float" orientation="portrait"><label>Figure 3.</label><caption><p>External morphology of <italic><tp:taxon-name><tp:taxon-name-part taxon-name-part-type="genus">Tepuihyla</tp:taxon-name-part> <tp:taxon-name-part taxon-name-part-type="species">shushupe</tp:taxon-name-part></tp:taxon-name></italic> sp. n. and <italic><tp:taxon-name><tp:taxon-name-part taxon-name-part-type="genus">Tepuihyla</tp:taxon-name-part> <tp:taxon-name-part taxon-name-part-type="species">tuberculosa</tp:taxon-name-part></tp:taxon-name></italic> comb. n. <bold>A–B</bold> <italic><tp:taxon-name><tp:taxon-name-part taxon-name-part-type="genus">Tepuihyla</tp:taxon-name-part> <tp:taxon-name-part taxon-name-part-type="species">shushupe</tp:taxon-name-part></tp:taxon-name></italic> sp. n. <named-content xmlns:xlink="http://www.w3.org/1999/xlink" content-type="dwc:institutional_code" xlink:type="simple">CORBIDI</named-content> 12513 (holotype), adult male, <abbrev xmlns:xlink="http://www.w3.org/1999/xlink" xlink:title="snout-vent length" id="ABBRID0EPABI" xlink:type="simple">SVL</abbrev> = 85.3 mm, Ere river, Peru <bold>C–D</bold> <italic><tp:taxon-name><tp:taxon-name-part taxon-name-part-type="genus">Tepuihyla</tp:taxon-name-part> <tp:taxon-name-part taxon-name-part-type="species">tuberculosa</tp:taxon-name-part></tp:taxon-name></italic> comb. n. <named-content xmlns:xlink="http://www.w3.org/1999/xlink" content-type="dwc:institutional_code" xlink:type="simple">QCAZ</named-content> 55423, adult male, <abbrev xmlns:xlink="http://www.w3.org/1999/xlink" xlink:title="snout-vent length" id="ABBRID0EHBBI" xlink:type="simple">SVL</abbrev> = 83.1 mm, Parque Nacional Yasuní, Tambococha, Ecuador; <bold>E–F</bold> <italic><tp:taxon-name><tp:taxon-name-part taxon-name-part-type="genus">Tepuihyla</tp:taxon-name-part> <tp:taxon-name-part taxon-name-part-type="species">tuberculosa</tp:taxon-name-part></tp:taxon-name></italic> comb. n., <named-content xmlns:xlink="http://www.w3.org/1999/xlink" content-type="dwc:institutional_code" xlink:type="simple">QCAZ</named-content> 55413 juvenile, <abbrev xmlns:xlink="http://www.w3.org/1999/xlink" xlink:title="snout-vent length" id="ABBRID0E6BBI" xlink:type="simple">SVL</abbrev> = 58.1 mm, Parque Nacional Yasuní, Tambococha, Ecuador <bold>G–H</bold> iris coloration of <italic><tp:taxon-name><tp:taxon-name-part taxon-name-part-type="genus">Tepuihyla</tp:taxon-name-part> <tp:taxon-name-part taxon-name-part-type="species">tuberculosa</tp:taxon-name-part></tp:taxon-name></italic> comb. n. (<named-content xmlns:xlink="http://www.w3.org/1999/xlink" content-type="dwc:institutional_code" xlink:type="simple">QCAZ</named-content> 55423) and <italic><tp:taxon-name><tp:taxon-name-part taxon-name-part-type="genus">Tepuihyla</tp:taxon-name-part> <tp:taxon-name-part taxon-name-part-type="species">shushupe</tp:taxon-name-part></tp:taxon-name></italic> sp. n., (<named-content xmlns:xlink="http://www.w3.org/1999/xlink" content-type="dwc:institutional_code" xlink:type="simple">CORBIDI</named-content> 12513). Photographs: <bold>A–B, H</bold> by P. Venegas, <bold>C–G</bold> by D. Quirola.</p></caption><graphic xmlns:xlink="http://www.w3.org/1999/xlink" xlink:href="zookeys-630-115-g004.jpg" position="float" orientation="portrait" xlink:type="simple" id="oo_110275.jpg"/></fig><fig id="F5" position="float" orientation="portrait"><label>Figure 4.</label><caption><p>Holotypes of <italic><tp:taxon-name><tp:taxon-name-part taxon-name-part-type="genus">Tepuihyla</tp:taxon-name-part> <tp:taxon-name-part taxon-name-part-type="species">shushupe</tp:taxon-name-part></tp:taxon-name></italic> sp. n. (<bold>A–B</bold> <named-content xmlns:xlink="http://www.w3.org/1999/xlink" content-type="dwc:institutional_code" xlink:type="simple">CORBIDI</named-content> 12513) and <italic><tp:taxon-name><tp:taxon-name-part taxon-name-part-type="genus">Tepuihyla</tp:taxon-name-part> <tp:taxon-name-part taxon-name-part-type="species">tuberculosa</tp:taxon-name-part></tp:taxon-name></italic> comb. n. (<bold>C–E</bold> <abbrev xmlns:xlink="http://www.w3.org/1999/xlink" content-type="institution" xlink:title="Natural History Museum, London" id="ABBRID0E1EBI" xlink:type="simple">BMNH</abbrev> 1947.2.13.34). Photos of <italic><tp:taxon-name><tp:taxon-name-part taxon-name-part-type="genus">Tepuihyla</tp:taxon-name-part> <tp:taxon-name-part taxon-name-part-type="species">tuberculosa</tp:taxon-name-part></tp:taxon-name></italic> comb. n. by M. R. Bustamante.</p></caption><graphic xmlns:xlink="http://www.w3.org/1999/xlink" xlink:href="zookeys-630-115-g005.jpg" position="float" orientation="portrait" xlink:type="simple" id="oo_110277.jpg"/></fig><fig id="F7" position="float" orientation="portrait"><label>Figure 6.</label><caption><p>Oscillogram, sound spectrogram (first column), and power spectrum (second column) of advertisement calls of <italic><tp:taxon-name><tp:taxon-name-part taxon-name-part-type="genus">Tepuihyla</tp:taxon-name-part> <tp:taxon-name-part taxon-name-part-type="species">shushupe</tp:taxon-name-part></tp:taxon-name></italic> sp. n. (<bold>A</bold>) and <italic><tp:taxon-name><tp:taxon-name-part taxon-name-part-type="genus">Tepuihyla</tp:taxon-name-part> <tp:taxon-name-part taxon-name-part-type="species">tuberculosa</tp:taxon-name-part></tp:taxon-name></italic> comb. n. (<bold>B</bold>). Note differences in call length and number of notes (first column). Both species have the dominant frequency (arrows) in the first harmonic but in <italic><tp:taxon-name><tp:taxon-name-part taxon-name-part-type="genus">Tepuihyla</tp:taxon-name-part> <tp:taxon-name-part taxon-name-part-type="species">shushupe</tp:taxon-name-part></tp:taxon-name></italic> sp. n. the second harmonic has similar energy content (asterisk), while in <italic><tp:taxon-name><tp:taxon-name-part taxon-name-part-type="genus">Tepuihyla</tp:taxon-name-part> <tp:taxon-name-part taxon-name-part-type="species">tuberculosa</tp:taxon-name-part></tp:taxon-name></italic> comb. n. it has much less.</p></caption><graphic xmlns:xlink="http://www.w3.org/1999/xlink" xlink:href="zookeys-630-115-g007.jpg" position="float" orientation="portrait" xlink:type="simple" id="oo_110285.jpg"/></fig><fig id="F11" position="float" orientation="portrait"><label>Figure 10.</label><caption><p>Life individuals and habitat of <italic><tp:taxon-name><tp:taxon-name-part taxon-name-part-type="genus">Tepuihyla</tp:taxon-name-part> <tp:taxon-name-part taxon-name-part-type="species">shushupe</tp:taxon-name-part></tp:taxon-name></italic> sp. n. and <italic><tp:taxon-name><tp:taxon-name-part taxon-name-part-type="genus">Tepuihyla</tp:taxon-name-part> <tp:taxon-name-part taxon-name-part-type="species">tuberculosa</tp:taxon-name-part></tp:taxon-name></italic> comb. n. <bold>A</bold> habitat of <italic><tp:taxon-name><tp:taxon-name-part taxon-name-part-type="genus">Tepuihyla</tp:taxon-name-part> <tp:taxon-name-part taxon-name-part-type="species">tuberculosa</tp:taxon-name-part></tp:taxon-name></italic> comb. n. at Juyuintza, Provincia Pastaza, Ecuador <bold>B</bold> Adult male of <italic><tp:taxon-name><tp:taxon-name-part taxon-name-part-type="genus">Tepuihyla</tp:taxon-name-part> <tp:taxon-name-part taxon-name-part-type="species">tuberculosa</tp:taxon-name-part></tp:taxon-name></italic> comb. n. (<named-content xmlns:xlink="http://www.w3.org/1999/xlink" content-type="dwc:institutional_code" xlink:type="simple">QCAZ</named-content> 53542) sitting at the entrance of the tree hole where he was calling <bold>C</bold> Adult male of <italic><tp:taxon-name><tp:taxon-name-part taxon-name-part-type="genus">Tepuihyla</tp:taxon-name-part> <tp:taxon-name-part taxon-name-part-type="species">shushupe</tp:taxon-name-part></tp:taxon-name></italic> sp. n. (<named-content xmlns:xlink="http://www.w3.org/1999/xlink" content-type="dwc:institutional_code" xlink:type="simple">CORBIDI</named-content> 12513, holotype) partly submerged in the water accumulated on the tree hole where he was calling <bold>D</bold> <italic><tp:taxon-name><tp:taxon-name-part taxon-name-part-type="genus">Tepuihyla</tp:taxon-name-part> <tp:taxon-name-part taxon-name-part-type="species">tuberculosa</tp:taxon-name-part></tp:taxon-name></italic> comb. n. (CRBIIAP 1839) from the vicinity of Puerto Almendras, Loreto, Peru. Photographs: <bold>A, B</bold> by M. Ortega, <bold>C</bold> by A. Del Campo, <bold>D</bold> by G. Gagliardi-Urrutia.</p></caption><graphic xmlns:xlink="http://www.w3.org/1999/xlink" xlink:href="zookeys-630-115-g011.jpg" position="float" orientation="portrait" xlink:type="simple" id="oo_110291.jpg"/></fig><fig id="F8" position="float" orientation="portrait"><label>Figure 7.</label><caption><p>Ventral views of the left hand and foot of <italic><tp:taxon-name><tp:taxon-name-part taxon-name-part-type="genus">Tepuihyla</tp:taxon-name-part></tp:taxon-name></italic>. <bold>A–B</bold> <italic><tp:taxon-name><tp:taxon-name-part taxon-name-part-type="genus">Tepuihyla</tp:taxon-name-part> <tp:taxon-name-part taxon-name-part-type="species">tuberculosa</tp:taxon-name-part></tp:taxon-name></italic> comb. n. (Parque Nacional Yasuní, Ecuador, <abbrev xmlns:xlink="http://www.w3.org/1999/xlink" xlink:title="snout-vent length" id="ABBRID0EVFCI" xlink:type="simple">SVL</abbrev> = 86.2 mm, <named-content xmlns:xlink="http://www.w3.org/1999/xlink" content-type="dwc:institutional_code" xlink:type="simple">QCAZ</named-content> 52855, adult male) <bold>C–D</bold> <italic><tp:taxon-name><tp:taxon-name-part taxon-name-part-type="genus">Tepuihyla</tp:taxon-name-part> <tp:taxon-name-part taxon-name-part-type="species">shushupe</tp:taxon-name-part></tp:taxon-name></italic> sp. n. (Ere River, Peru, <abbrev xmlns:xlink="http://www.w3.org/1999/xlink" xlink:title="snout-vent length" id="ABBRID0ENGCI" xlink:type="simple">SVL</abbrev> = 85.4 mm, <named-content xmlns:xlink="http://www.w3.org/1999/xlink" content-type="dwc:institutional_code" xlink:type="simple">CORBIDI</named-content> 12513, adult male).</p></caption><graphic xmlns:xlink="http://www.w3.org/1999/xlink" xlink:href="zookeys-630-115-g008.jpg" position="float" orientation="portrait" xlink:type="simple" id="oo_110287.jpg"/></fig><table-wrap id="T4" position="float" orientation="portrait"><label>Table 4.</label><caption><p>Qualitative morphological characters of frogs of the genus <italic><tp:taxon-name><tp:taxon-name-part taxon-name-part-type="genus">Tepuihyla</tp:taxon-name-part></tp:taxon-name></italic>. Data was obtained from <xref ref-type="bibr" rid="B3">Ayarzagüena et al. 1992</xref>; <xref ref-type="bibr" rid="B18">Duellman and Hoogmoed 1992</xref>; <xref ref-type="bibr" rid="B26">Gorzula and Señaris 1998</xref>; <xref ref-type="bibr" rid="B31">Kok and Kalamandeen 2008</xref>; <xref ref-type="bibr" rid="B32">Kok et al. 2015</xref>; <xref ref-type="bibr" rid="B42">Mijares-Urrutia et al. 1999</xref>).</p></caption><table id="TID0E1LCI" rules="all"><tbody><tr><th rowspan="1" colspan="1"/><th rowspan="1" colspan="1">Serrate fringes on limbs</th><th rowspan="1" colspan="1">Maximum size females (mm)</th><th rowspan="1" colspan="1">Dorsum</th><th rowspan="1" colspan="1">Tubercles on jaw</th><th rowspan="1" colspan="1">Webbing between fingers</th><th rowspan="1" colspan="1">Vocal sac</th></tr><tr><td rowspan="1" colspan="1">
              <italic><tp:taxon-name><tp:taxon-name-part taxon-name-part-type="genus">Tepuihyla</tp:taxon-name-part> <tp:taxon-name-part taxon-name-part-type="species">aecii</tp:taxon-name-part></tp:taxon-name></italic>
            </td><td rowspan="1" colspan="1">absent</td><td rowspan="1" colspan="1">36.8</td><td rowspan="1" colspan="1">smooth (females) to spiculate (males)</td><td rowspan="1" colspan="1">absent</td><td rowspan="1" colspan="1">absent</td><td rowspan="1" colspan="1">subgular</td></tr><tr><td rowspan="1" colspan="1">
              <italic><tp:taxon-name><tp:taxon-name-part taxon-name-part-type="genus">Tepuihyla</tp:taxon-name-part> <tp:taxon-name-part taxon-name-part-type="species">edelcae</tp:taxon-name-part></tp:taxon-name></italic>
            </td><td rowspan="1" colspan="1">absent</td><td rowspan="1" colspan="1">45.7</td><td rowspan="1" colspan="1">smooth (females) to spiculate (males)</td><td rowspan="1" colspan="1">absent</td><td rowspan="1" colspan="1">absent</td><td rowspan="1" colspan="1">subgular</td></tr><tr><td rowspan="1" colspan="1">
              <italic><tp:taxon-name><tp:taxon-name-part taxon-name-part-type="genus">Tepuihyla</tp:taxon-name-part> <tp:taxon-name-part taxon-name-part-type="species">exophthalma</tp:taxon-name-part></tp:taxon-name></italic>
            </td><td rowspan="1" colspan="1">absent</td><td rowspan="1" colspan="1">42.5</td><td rowspan="1" colspan="1">smooth with few tubercles</td><td rowspan="1" colspan="1">absent</td><td rowspan="1" colspan="1">absent</td><td rowspan="1" colspan="1">subgular</td></tr><tr><td rowspan="1" colspan="1">
              <italic><tp:taxon-name><tp:taxon-name-part taxon-name-part-type="genus">Tepuihyla</tp:taxon-name-part> <tp:taxon-name-part taxon-name-part-type="species">luteolabris</tp:taxon-name-part></tp:taxon-name></italic>
            </td><td rowspan="1" colspan="1">absent</td><td rowspan="1" colspan="1">59.2</td><td rowspan="1" colspan="1">granular</td><td rowspan="1" colspan="1">absent</td><td rowspan="1" colspan="1">absent</td><td rowspan="1" colspan="1">subgular</td></tr><tr><td rowspan="1" colspan="1">
              <italic><tp:taxon-name><tp:taxon-name-part taxon-name-part-type="genus">Tepuihyla</tp:taxon-name-part> <tp:taxon-name-part taxon-name-part-type="species">rodriguezi</tp:taxon-name-part></tp:taxon-name></italic>
            </td><td rowspan="1" colspan="1">absent</td><td rowspan="1" colspan="1">50.3</td><td rowspan="1" colspan="1">smooth (females) to spiculate (males)</td><td rowspan="1" colspan="1">absent</td><td rowspan="1" colspan="1">absent</td><td rowspan="1" colspan="1">subgular</td></tr><tr><td rowspan="1" colspan="1">
              <italic><tp:taxon-name><tp:taxon-name-part taxon-name-part-type="genus">Tepuihyla</tp:taxon-name-part> <tp:taxon-name-part taxon-name-part-type="species">shushupe</tp:taxon-name-part></tp:taxon-name></italic> sp. n</td><td rowspan="1" colspan="1">forelimbs and hindlimbs</td><td rowspan="1" colspan="1">--</td><td rowspan="1" colspan="1">tuberculate</td><td rowspan="1" colspan="1">present</td><td rowspan="1" colspan="1">extensive</td><td rowspan="1" colspan="1">subgular</td></tr><tr><td rowspan="1" colspan="1">
              <italic><tp:taxon-name><tp:taxon-name-part taxon-name-part-type="genus">Tepuihyla</tp:taxon-name-part> <tp:taxon-name-part taxon-name-part-type="species">tuberculosa</tp:taxon-name-part></tp:taxon-name></italic> comb. n.</td><td rowspan="1" colspan="1">forelimbs and hindlimbs</td><td rowspan="1" colspan="1">85.7</td><td rowspan="1" colspan="1">tuberculate</td><td rowspan="1" colspan="1">present</td><td rowspan="1" colspan="1">extensive</td><td rowspan="1" colspan="1">subgular</td></tr><tr><td rowspan="1" colspan="1">
              <italic><tp:taxon-name><tp:taxon-name-part taxon-name-part-type="genus">Tepuihyla</tp:taxon-name-part> <tp:taxon-name-part taxon-name-part-type="species">obscura</tp:taxon-name-part></tp:taxon-name></italic>
            </td><td rowspan="1" colspan="1">absent</td><td rowspan="1" colspan="1">38.4</td><td rowspan="1" colspan="1">smooth (females) to spiculate (males)</td><td rowspan="1" colspan="1">absent</td><td rowspan="1" colspan="1">absent</td><td rowspan="1" colspan="1">subgular</td></tr><tr><td rowspan="1" colspan="1">
              <italic><tp:taxon-name><tp:taxon-name-part taxon-name-part-type="genus">Tepuihyla</tp:taxon-name-part> <tp:taxon-name-part taxon-name-part-type="species">warreni</tp:taxon-name-part></tp:taxon-name></italic>
            </td><td rowspan="1" colspan="1">absent</td><td rowspan="1" colspan="1">36.2</td><td rowspan="1" colspan="1">smooth</td><td rowspan="1" colspan="1">absent</td><td rowspan="1" colspan="1">basal</td><td rowspan="1" colspan="1">subgular</td></tr></tbody></table></table-wrap><fig id="F6" position="float" orientation="portrait"><label>Figure 5.</label><caption><p>Variation in dorsal coloration of preserved specimens of adult <italic><tp:taxon-name><tp:taxon-name-part taxon-name-part-type="genus">Tepuihyla</tp:taxon-name-part> <tp:taxon-name-part taxon-name-part-type="species">tuberculosa</tp:taxon-name-part></tp:taxon-name></italic> comb. n. Left to right, upper row: <named-content xmlns:xlink="http://www.w3.org/1999/xlink" content-type="dwc:institutional_code" xlink:type="simple">QCAZ</named-content> 52855 (male), <named-content xmlns:xlink="http://www.w3.org/1999/xlink" content-type="dwc:institutional_code" xlink:type="simple">QCAZ</named-content> 53542 (male); lower row: <named-content xmlns:xlink="http://www.w3.org/1999/xlink" content-type="dwc:institutional_code" xlink:type="simple">QCAZ</named-content> 53147 (male), <named-content xmlns:xlink="http://www.w3.org/1999/xlink" content-type="dwc:institutional_code" xlink:type="simple">QCAZ</named-content> 55423 (male). See Suppl. material <xref ref-type="supplementary-material" rid="S2">2</xref> for locality data. Specimens are shown at the same scale.</p></caption><graphic xmlns:xlink="http://www.w3.org/1999/xlink" xlink:href="zookeys-630-115-g006.jpg" position="float" orientation="portrait" xlink:type="simple" id="oo_110283.jpg"/></fig><supplementary-material xmlns:xlink="http://www.w3.org/1999/xlink" id="S2" position="float" orientation="portrait" xlink:type="simple"><label>Supplementary material 2</label><caption><p>Examined material</p></caption><p>Data type: Specimen and occurence data</p><p>Explanation note: Specimens are deposited in the following institutions. Ecuador: Fundación Herpetológica Gustavo Orcés, Quito (<abbrev content-type="institution" xlink:title="Fundación Herpetológica Gustavo Orcés, Quito" id="ABBRID0EBDFK" xlink:type="simple">FHGO</abbrev>); Museo de Zoología at <named-content xlink:type="simple" content-type="institution" xlink:href="http://grbio.org/institution/pontificia-universidad-cat%C3%B3lica-del-ecuador" id="NCID0EGDFK">Pontificia Universidad Católica del Ecuador</named-content>, Quito (<named-content content-type="dwc:institutional_code" xlink:type="simple">QCAZ</named-content>). Peru: Centro de Ornitología y Biodiversidad, Lima (<named-content content-type="dwc:institutional_code" xlink:type="simple">CORBIDI</named-content>); Colección Referencial de Biodiversidad del Instituto de Investigaciones de la Amazonía Peruana, Iquitos (<abbrev content-type="collection" xlink:title="Colección Referencial de Biodiversidad del Instituto de Investigaciones de la Amazonía Peruana, Iquitos" id="ABBRID0E2DFK" xlink:type="simple">IIAP</abbrev>). United States of America: <named-content xlink:type="simple" content-type="institution" xlink:href="http://grbio.org/institution/american-museum-natural-history" id="NCID0EAEFK">American Museum of Natural History</named-content>, New York, (<named-content content-type="dwc:institutional_code" xlink:type="simple">AMNH</named-content>); <named-content xlink:type="simple" content-type="institution" xlink:href="http://grbio.org/institution/national-museum" id="NCID0E1EFK">National Museum of Natural History</named-content>, Washington DC (<named-content content-type="dwc:institutional_code" xlink:type="simple">USNM</named-content>); <named-content xlink:type="simple" content-type="institution" xlink:href="http://grbio.org/institution/natural-history-museum" id="NCID0EZFFK">Natural History Museum</named-content> at the University of Kansas, Lawrence (<named-content content-type="dwc:institutional_code" xlink:type="simple">KU</named-content>). United Kingdom: <named-content xlink:type="simple" content-type="institution" xlink:href="http://grbio.org/institution/natural-history-museum-london" id="NCID0EDHFK">Natural History Museum, London</named-content> (<abbrev content-type="institution" xlink:title="Natural History Museum, London" id="ABBRID0ECIFK" xlink:type="simple">BMNH</abbrev>). Venezuela: <named-content xlink:type="simple" content-type="institution" xlink:href="http://grbio.org/institution/museo-de-historia-natural-la-salle" id="NCID0EHIFK">Museo de Historia Natural La Salle</named-content>, Caracas (<named-content content-type="dwc:institutional_code" xlink:type="simple">MHNLS</named-content>).</p><media xlink:href="zookeys-630-115-s002.xlsx" mimetype="application" mime-subtype="vnd.openxmlformats-officedocument.spreadsheetml.sheet" position="float" orientation="portrait" xlink:type="simple" id="oo_110298.xlsx"/><permissions><license xlink:type="simple"><license-p>This dataset is made available under the Open Database License (<ext-link xlink:type="simple" ext-link-type="uri" xlink:href="http://opendatacommons.org/licenses/odbl/1.0/">http://opendatacommons.org/licenses/odbl/1.0/</ext-link>). The Open Database License (ODbL) is a license agreement intended to allow users to freely share, modify, and use this Dataset while maintaining this same freedom for others, provided that the original source and author(s) are credited.</license-p></license></permissions><attrib specific-use="authors">Santiago R. Ron, Pablo J. Venegas, H. Mauricio Ortega-Andrade, Giussepe Gagliardi-Urrutia, Patricia Salerno</attrib></supplementary-material><table-wrap id="T3" position="float" orientation="portrait"><label>Table 3.</label><caption><p>Quantitative and qualitative characteristics of the advertisement call of <italic><tp:taxon-name><tp:taxon-name-part taxon-name-part-type="genus">Tepuihyla</tp:taxon-name-part></tp:taxon-name></italic> from Ecuador and Peru. The recording in Peru was made in the Loreto Department, Putumayo River basin, Rio Ere on 18 October 2012, air temperature of 21.3 C. The recording in Ecuador was made in Pastaza Province, Juyuintza on 22 June 2012, air temperature 23.9 C.</p></caption><table id="TID0EYBCI" rules="all"><tbody><tr><th rowspan="1" colspan="1"/><th rowspan="1" colspan="1">
              <italic><tp:taxon-name><tp:taxon-name-part taxon-name-part-type="genus">Tepuihyla</tp:taxon-name-part> <tp:taxon-name-part taxon-name-part-type="species">shushupe</tp:taxon-name-part></tp:taxon-name></italic> sp. n.<break/> (<named-content xmlns:xlink="http://www.w3.org/1999/xlink" content-type="dwc:institutional_code" xlink:type="simple">CORBIDI</named-content> 12513)</th><th rowspan="1" colspan="1">
              <italic><tp:taxon-name><tp:taxon-name-part taxon-name-part-type="genus">Tepuihyla</tp:taxon-name-part> <tp:taxon-name-part taxon-name-part-type="species">tuberculosa</tp:taxon-name-part></tp:taxon-name></italic> comb. n.<break/> (<named-content xmlns:xlink="http://www.w3.org/1999/xlink" content-type="dwc:institutional_code" xlink:type="simple">QCAZ</named-content> 53699)</th></tr><tr><td rowspan="1" colspan="1">Calls analyzed (specimens)</td><td rowspan="1" colspan="1">3(1)</td><td rowspan="1" colspan="1">2 (1)</td></tr><tr><td rowspan="1" colspan="1">Call duration (s)</td><td rowspan="1" colspan="1">16.4–17.2 (16.7±0.47)</td><td rowspan="1" colspan="1">12.2–13.1</td></tr><tr><td rowspan="1" colspan="1">Call rate (calls/minute)</td><td rowspan="1" colspan="1">0.45</td><td rowspan="1" colspan="1">0.37</td></tr><tr><td rowspan="1" colspan="1">Call interval (s)</td><td rowspan="1" colspan="1">117.024</td><td rowspan="1" colspan="1">~150</td></tr><tr><td rowspan="1" colspan="1">Call rise time (s)</td><td rowspan="1" colspan="1">12.7–15.7 (13.74±1.69)</td><td rowspan="1" colspan="1">6.96–11.8</td></tr><tr><td rowspan="1" colspan="1">Notes per call (total notes analyzed)</td><td rowspan="1" colspan="1">56–59 (171)</td><td rowspan="1" colspan="1">35 (70)</td></tr><tr><td rowspan="1" colspan="1">Note rate (average ± sd)</td><td rowspan="1" colspan="1">3.37–3.38 (3.37±0.01)</td><td rowspan="1" colspan="1">2.63–2.86 (2.74±0.16)</td></tr><tr><td rowspan="1" colspan="1">Note length (average ± sd)</td><td rowspan="1" colspan="1">0.08–0.26 (0.13±0.04)</td><td rowspan="1" colspan="1">0.17–0.43 (0.24±0.05)</td></tr><tr><td rowspan="1" colspan="1">Note rise time (average ± sd)</td><td rowspan="1" colspan="1">0.02–0.14 (0.06±0.03)</td><td rowspan="1" colspan="1">0.05–0.23 (0.1±0.03)</td></tr><tr><td rowspan="1" colspan="1">Note shape</td><td rowspan="1" colspan="1">0.2–0.94 (0.44±0.13)</td><td rowspan="1" colspan="1">0.19–0.98 (0.43±0.13)</td></tr><tr><td rowspan="1" colspan="1">Frequency band</td><td rowspan="1" colspan="1">96.9–5102.9</td><td rowspan="1" colspan="1">150.7–2452.1</td></tr><tr><td rowspan="1" colspan="1">Fundamental frequency</td><td rowspan="1" colspan="1">404.3–585.9 Hz (500.08±28.3)</td><td rowspan="1" colspan="1">515.6–796.9 Hz (619.1±77.2)</td></tr><tr><td rowspan="1" colspan="1">
              <abbrev xmlns:xlink="http://www.w3.org/1999/xlink" id="ABBRID0EIPBI" xlink:type="simple"><def><p> Dominant frequency </p></def>(DF)</abbrev>
            </td><td rowspan="1" colspan="1">515.6 Hz (1st harmonic)</td><td rowspan="1" colspan="1">562.5–632.8 (1st harmonic)</td></tr><tr><td rowspan="1" colspan="1">
                  <abbrev xmlns:xlink="http://www.w3.org/1999/xlink" xlink:title="Dominant frequency" id="ABBRID0E3PBI" xlink:type="simple">DF</abbrev> beginning (% of notes)</td><td rowspan="1" colspan="1">404.3–585.9 Hz (100% in the 1st harmonic)</td><td rowspan="1" colspan="1">515.6–703.1 Hz (100% in the 1st harmonic)</td></tr><tr><td rowspan="1" colspan="1">
                  <abbrev xmlns:xlink="http://www.w3.org/1999/xlink" xlink:title="Dominant frequency" id="ABBRID0ELQBI" xlink:type="simple">DF</abbrev> middle (% of notes)</td><td rowspan="1" colspan="1">509.8–1210 Hz (75% in the 2nd harmonic)</td><td rowspan="1" colspan="1">585.9–1195.3 Hz (90% in the 1st harmonic)</td></tr><tr><td rowspan="1" colspan="1">
                  <abbrev xmlns:xlink="http://www.w3.org/1999/xlink" xlink:title="Dominant frequency" id="ABBRID0E1QBI" xlink:type="simple">DF</abbrev> end (% of notes)</td><td rowspan="1" colspan="1">445.3–539.1 Hz (100% in the 1st harmonic)</td><td rowspan="1" colspan="1">585.9–679.7 Hz (100% in the 1st harmonic)</td></tr><tr><td rowspan="1" colspan="1">Fundamental frequency ratio</td><td rowspan="1" colspan="1">0.75+0.44</td><td rowspan="1" colspan="1">0.97+0.06</td></tr><tr><td rowspan="1" colspan="1">Frequency modulation</td><td rowspan="1" colspan="1">-1.0–0.0</td><td rowspan="1" colspan="1">0.0–5.3</td></tr></tbody></table></table-wrap></tp:treatment-sec><ref-list><ref id="B57"><mixed-citation xmlns:xlink="http://www.w3.org/1999/xlink" xlink:type="simple">
          <person-group><name name-style="western"><surname>Venegas</surname><given-names>PJ</given-names></name><name name-style="western"><surname>Gagliardi-Urrutia</surname><given-names>G</given-names></name></person-group> (<year>2013</year>) <article-title>Amphibians and Retpiles.</article-title> In: <person-group><name name-style="western"><surname>Pitman</surname><given-names>N</given-names></name><name name-style="western"><surname>Ruelas-Inzunza</surname><given-names>C</given-names></name><name name-style="western"><surname>Vriesendorp</surname><given-names>C</given-names></name><name name-style="western"><surname>Stotz</surname><given-names>T</given-names></name><name name-style="western"><surname>Wachter</surname><given-names>A</given-names></name><name name-style="western"><surname>Del campo</surname><given-names>D</given-names></name><name name-style="western"><surname>Alvira</surname><given-names>B</given-names></name><name name-style="western"><surname>Rodríguez-Grández</surname><given-names>RC</given-names></name><name name-style="western"><surname>Smith</surname><given-names>AR</given-names></name><name name-style="western"><surname>Sáenz-Rodríguez</surname><given-names>AR</given-names></name><name name-style="western"><surname>Soria-Ruiz</surname><given-names>P</given-names></name></person-group> (<role>Eds</role>) <issue-title>Ere-Campuya-Algodón.</issue-title> <source>Rapid Biological and Social Inventories Report 25. The Field Museum, Chicago</source>, <fpage>346</fpage>–<lpage>361</lpage>.</mixed-citation></ref><ref id="B3"><mixed-citation xmlns:xlink="http://www.w3.org/1999/xlink" xlink:type="simple">
          <person-group><name name-style="western"><surname>Ayarzagüena</surname><given-names>J</given-names></name><name name-style="western"><surname>Señaris</surname><given-names>JC</given-names></name><name name-style="western"><surname>Gorzula</surname><given-names>S</given-names></name></person-group> (<year>1992</year>) <article-title>El grupo <italic><tp:taxon-name><tp:taxon-name-part taxon-name-part-type="genus">Osteocephalus</tp:taxon-name-part> <tp:taxon-name-part taxon-name-part-type="species">rodriguezi</tp:taxon-name-part></tp:taxon-name></italic> de las tierras altas de la Guayana venezolana: descripción de cinco nuevas especies.</article-title> <source>Memoria de la sociedad de Ciencias Naturales La Salle</source> <volume>52</volume>: <fpage>113</fpage>–<lpage>142</lpage>.</mixed-citation></ref><ref id="B18"><mixed-citation xmlns:xlink="http://www.w3.org/1999/xlink" xlink:type="simple">
          <person-group><name name-style="western"><surname>Duellman</surname><given-names>WE</given-names></name><name name-style="western"><surname>Hoogmoed</surname><given-names>MS</given-names></name></person-group> (<year>1992</year>) <article-title>Some hylid frogs from the Guiana Highlands, northeastern South America: new species, distributional records, and a generic reallocation.</article-title> <source>Occasional Papers of the Museum of Natural History University of Kansas</source> <volume>147</volume>: <fpage>1</fpage>–<lpage>21</lpage>.</mixed-citation></ref><ref id="B26"><mixed-citation xmlns:xlink="http://www.w3.org/1999/xlink" xlink:type="simple">
          <person-group><name name-style="western"><surname>Gorzula</surname><given-names>S</given-names></name><name name-style="western"><surname>Señaris</surname><given-names>JC</given-names></name></person-group> (<year>1998</year>) <article-title>Contribution to the herpetofauna of the Venezuelan Guayana. I. A database.</article-title> <source>Scientia Guaianae</source> <volume>8</volume>: <fpage>1</fpage>–<lpage>267</lpage>.</mixed-citation></ref><ref id="B31"><mixed-citation xmlns:xlink="http://www.w3.org/1999/xlink" xlink:type="simple">
          <person-group><name name-style="western"><surname>Kok</surname><given-names>PJR</given-names></name><name name-style="western"><surname>Kalamandeen</surname><given-names>M</given-names></name></person-group> (<year>2008</year>) <article-title>Introduction to the amphibians of Kaieteur National Park, Guyana.</article-title> <source>Abc Taxa</source> <volume>5</volume>: <fpage>1</fpage>–<lpage>279</lpage>.</mixed-citation></ref><ref id="B32"><mixed-citation xmlns:xlink="http://www.w3.org/1999/xlink" xlink:type="simple">
          <person-group><name name-style="western"><surname>Kok</surname><given-names>PJR</given-names></name><name name-style="western"><surname>S.</surname><given-names>R</given-names></name><name name-style="western"><surname>Tegelaar</surname><given-names>M</given-names></name><name name-style="western"><surname>Aubret</surname><given-names>F</given-names></name><name name-style="western"><surname>Bruce Means</surname><given-names>D</given-names></name></person-group> (<year>2015</year>) <article-title>Out of the taxonomic limbo: a name for the species of <italic><tp:taxon-name><tp:taxon-name-part taxon-name-part-type="genus">Tepuihyla</tp:taxon-name-part></tp:taxon-name></italic> (<tp:taxon-name><tp:taxon-name-part taxon-name-part-type="order">Anura</tp:taxon-name-part></tp:taxon-name>: <tp:taxon-name><tp:taxon-name-part taxon-name-part-type="family">Hylidae</tp:taxon-name-part></tp:taxon-name>) from the Chimantá Massif, Pantepui region, northern South America.</article-title> <source>Salamandra</source> <volume>51</volume>: <fpage>283</fpage>–<lpage>314</lpage>.</mixed-citation></ref><ref id="B42"><mixed-citation xmlns:xlink="http://www.w3.org/1999/xlink" xlink:type="simple">
          <person-group><name name-style="western"><surname>Mijares-Urrutia</surname><given-names>A</given-names></name><name name-style="western"><surname>Manzanilla-Puppo</surname><given-names>J</given-names></name><name name-style="western"><surname>La Marca</surname><given-names>E</given-names></name></person-group> (<year>1999</year>) <article-title>Una nueva especie de <tp:taxon-name><tp:taxon-name-part taxon-name-part-type="genus">Tepuihyla</tp:taxon-name-part></tp:taxon-name> (<tp:taxon-name><tp:taxon-name-part taxon-name-part-type="order">Anura</tp:taxon-name-part></tp:taxon-name>: <tp:taxon-name><tp:taxon-name-part taxon-name-part-type="family">Hylidae</tp:taxon-name-part></tp:taxon-name>) del noroeste de Venezuela con comentarios sobre su biogeografía.</article-title> <source>Revista de Biologia Tropical</source> <volume>47</volume>: <fpage>1099</fpage>–<lpage>1110</lpage>.</mixed-citation></ref><ref id="B58"><mixed-citation xmlns:xlink="http://www.w3.org/1999/xlink" xlink:type="simple">
          <person-group><name name-style="western"><surname>Vriesendorp</surname><given-names>C</given-names></name></person-group> (<year>2013</year>) <article-title>Panorama regional y sitios visitados.</article-title> In: <person-group><name name-style="western"><surname>Pitman</surname><given-names>N</given-names></name><name name-style="western"><surname>Ruelas-Inzunza</surname><given-names>C</given-names></name><name name-style="western"><surname>Vriesendorp</surname><given-names>C</given-names></name><name name-style="western"><surname>Stotz</surname><given-names>DF</given-names></name><name name-style="western"><surname>Wachter</surname><given-names>T</given-names></name><name name-style="western"><surname>Del Campo</surname><given-names>A</given-names></name><name name-style="western"><surname>Alvira</surname><given-names>D</given-names></name><name name-style="western"><surname>Rodríguez-Grandes</surname><given-names>B</given-names></name><name name-style="western"><surname>Smith</surname><given-names>RC</given-names></name><name name-style="western"><surname>Sáenz-Rodríguez</surname><given-names>AR</given-names></name><name name-style="western"><surname>Soria-Ruiz</surname><given-names>P</given-names></name></person-group> (<role>Eds</role>) <issue-title>Perú: Ere-Campuya-Algodón.</issue-title> <source>Rapid Biological and Social Inventories. The Field Museum, Chicago</source>, <fpage>65</fpage>–<lpage>73</lpage>.</mixed-citation></ref><ref id="B33"><mixed-citation xmlns:xlink="http://www.w3.org/1999/xlink" xlink:type="simple">
          <person-group><name name-style="western"><surname>Lamar</surname><given-names>W</given-names></name></person-group> (<year>1998</year>) <source><italic><tp:taxon-name><tp:taxon-name-part taxon-name-part-type="genus">Lachesis</tp:taxon-name-part> <tp:taxon-name-part taxon-name-part-type="species">muta</tp:taxon-name-part></tp:taxon-name></italic>: cantante y bailarín? Primer Simpôsio. <italic><tp:taxon-name><tp:taxon-name-part taxon-name-part-type="genus">Lachesis</tp:taxon-name-part> <tp:taxon-name-part taxon-name-part-type="species">muta</tp:taxon-name-part></tp:taxon-name></italic>: um desafio biológica e toxinólogico</source>. <publisher-name>Instituto Vital Brazil, Niteroi</publisher-name>, <publisher-loc>Río de Janeiro, Brazil</publisher-loc>.</mixed-citation></ref><ref id="B27"><mixed-citation xmlns:xlink="http://www.w3.org/1999/xlink" xlink:type="simple">
          <institution xlink:type="simple">IUCN</institution> (<year>2001</year>) <source>Red list categories: version 3.1</source>. <publisher-name>UICN Species Survival Comission</publisher-name>, <publisher-loc>Gland</publisher-loc>.</mixed-citation></ref><ref id="B16"><mixed-citation xmlns:xlink="http://www.w3.org/1999/xlink" xlink:type="simple">
          <person-group><name name-style="western"><surname>Duellman</surname><given-names>WE</given-names></name></person-group> (<year>1974</year>) <article-title>A reassessment of the taxonomic status of some Neotropical hylid frogs.</article-title> <source>Occasional Papers of the Museum of Natural History of the University of Kansas</source> <volume>27</volume>: <fpage>1</fpage>–<lpage>27</lpage>.</mixed-citation></ref></ref-list></tp:taxon-treatment>
