# Supplementary material for: Systematics of Ecnomiohyla tuberculosa with the description of a new species and comments on the taxonomy of Trachycephalus typhonius (Anura, Hylidae)
Source: Zookeys. 2016 Nov 9;(630):115–54. doi: 10.3897/zookeys.630.9298 (PMC5126525; doi:10.3897/zookeys.630.9298)
Supplement: Supplementary material 2 — Examined material [file zookeys-630-115-s002.xlsx]

## Sheet: Sheet1
Colection No.	Field Series	Country	Province	Locality	Elevation	Genero	Especie	Colectors	Latitude	Longitude	Datum
QCAZ 21283		Ecuador	Orellana	Yasuni National Park, trail km 51 Pompeya-Iro road	225	Trachycephalus	macrotis	Andrés Link	-0.731375	-76.4641	WGS 84
QCAZ 23997		Ecuador	Orellana	Yasuni National Park, Estación Científica Yasuní PUCE	230	Trachycephalus	macrotis	Samael D. Padilla	-0.677167	-76.4012	WGS 84
QCAZ 38774		Ecuador	Pastaza	Villano B, Campo Villano, Bloque 10-Agip Oil		Trachycephalus	macrotis	Rubén Jarrín	-1.45295	-77.4425	WGS 84
QCAZ 39565		Ecuador	Pastaza	km 6 San Ramón-El Triunfo road, Centro Ecológico Zanjarajuno	925	Trachycephalus	macrotis	Samael D. Padilla, Santiago R. Ron	-1.37288	-77.8611	WGS 84
QCAZ 43017		Ecuador	Orellana	Yasuni National Park, Pompeya-Iro road, km 22 from Pompeya	287	Trachycephalus	macrotis	Santiago R. Ron	-0.56995	-76.5182	WGS 84
CORBIDI 9556	PV 228	Peru	Datem del Marañon	Distrito Manseriche, Quebrada Wee	310	Trachycephalus	macrotis	Pablo Venegas	-4.20411	-77.5298
CORBIDI 9559	PV 230	Peru	Datem del Marañon	Distrito Manseriche, Quebrada Wee	310	Trachycephalus	macrotis	Pablo Venegas	-4.20411	-77.5298
CORBIDI 9560	PV 231	Peru	Datem del Marañon	Distrito Manseriche, Quebrada Wee	310	Trachycephalus	macrotis	Pablo Venegas	-4.20411	-77.5298
QCAZ 31271		Ecuador	Manabi	Pedernales, Río Coaque	50	Trachycephalus	quadrangulum	Italo G. Tapia, Queti Tapia, Giovanni Carotti	0.005123	-80.0836
QCAZ 28530		Ecuador	Guayas	Hacienda Santa Teresita	59	Trachycephalus	quadrangulum	Giovanna Romero, Elicio E. Tapia, Santiago R. Ron	-2.23703	-79.4496
QCAZ40219		Ecuador	Guayas	Marcelino Maridueña, Ingenio San Carlos	32	Trachycephalus	quadrangulum	Silvia Aldás-Alarcón	-2.21012	-79.4323
QCAZ 38205		Ecuador	Esmeraldas	Tonsupa		Trachycephalus	quadrangulum	Luis A. Coloma R.	0.885282	-79.805
QCAZ 39360		Ecuador	Esmeraldas	Caimito		Trachycephalus	quadrangulum	Omar Torres-Carvajal	0.7046	-80.0886
QCAZ 39782		Ecuador	Esmeraldas	Tonsupa		Trachycephalus	quadrangulum	Fernando Calle	0.885282	-79.805
QCAZ 23485		Ecuador	Guayas	Cerro Más Vale		Trachycephalus	quadrangulum	Santiago R. Ron, Martín R. Bustamante, Italo G. Tapia	-2.3986	-79.6335
QCAZ 23472		Ecuador	Guayas	Cerro Masvale		Trachycephalus	quadrangulum	Santiago R. Ron, Martín R. Bustamante, Italo G. Tapia	-2.3986	-79.6335
QCAZ 21282		Ecuador	El Oro	Pasaje		Trachycephalus	quadrangulum	David Cannatella, Luis A. Coloma, Santiago R. Ron	-3.32859	-79.7683
QCAZ 19305		Ecuador	Orellana	Yasuni National Park, Yasuni Scientific Research Station PUCE		Trachycephalus	cunauaru	Italo G. Tapia. Giovanni Carotti	-0.677167	-76.4012
QCAZ 20809		Ecuador	Orellana	Yasuni National Park, Yasuni Scientific Research Station PUCE, km 7.5 road to Tivacuno	240	Trachycephalus	cunauaru	Santiago R. Ron, Italo G. Tapia	-0.6785	-76.3963
QCAZ 46436		Ecuador	Morona Santiago	Pankints	332	Trachycephalus	cunauaru	Jorge Brito-Molina	-2.9019	-77.8941
QCAZ 19304		Ecuador	Orellana	Yasuni National Park, Yasuni Scientific Research Station PUCE		Trachycephalus	cunauaru	Italo G. Tapia. Giovanni Carotti	-0.677167	-76.4012
QCAZ 20808		Ecuador	Orellana	Yasuni National Park, Yasuni Scientific Research Station PUCE	240	Trachycephalus	cunauaru	Santiago R. Ron, Italo G. Tapia	-0.675069	-76.3891
163MC		French Guyana		Guatemala		Trachycephalus	thyphonius
QCAZ 32492		Ecuador	Morona Santiago	900 m SE Bobonaza	660	Trachycephalus	macrotis	Luis A. Coloma, Italo G. Tapia	-1.4981	-77.8793
QCAZ 38075		Ecuador	Pastaza	km 6 San Ramón-El Triunfo road, Centro Ecológico Zanjarajuno, near Rio Pucayacu		Trachycephalus	macrotis	Italo G. Tapia, Luis A. Coloma, Santiago R. Ron, Amaranta Caravajal.	-1.35509	-77.8646
QCAZ 18198		Ecuador	Napo	Jatun Sacha Biological Station		Trachycephalus	macrotis	Kathryn Elmer, Fernando Ayala-Varela	-1.06453	-77.6128
QCAZ 47319		Ecuador	Napo	Yachana Ecological Reserve	317	Trachycephalus	macrotis	Susan North	-0.84576	-77.2287
QCAZ 32716		Ecuador	Orellana	Yasuni National Park, km 38 Pompeya-Iro road		Tepuihyla	tuberculosa	Morley Read, Silvia Aldàs Alarcòn, Aldo Sornoza.	-0.991816	-76.2291
QCAZ 52855		Ecuador	Orellana	Yasuni National Park, km 38 Pompeya-Iro road	258	Tepuihyla	tuberculosa	Morley Read, Marco Reyes, Paulina Romero y Fernando Sornoza	-0.65495	-76.4433	WGS 84
QCAZ 53147		Ecuador	Pastaza	Comunidad Campus	341	Tepuihyla	tuberculosa	Freddy F. Velásquez-Alomoto, David Toquetón, Libio Santi, Jaime Manya	-1.96486	-76.9064	WGS 84
QCAZ 53542		Ecuador	Pastaza	4.5 km SE Juyuintza	164	Tepuihyla	tuberculosa	H. Mauricio Ortega-Andrade, Francisco Timias	-2.11324	-76.1646	WGS 84
QCAZ 53699		Ecuador	Pastaza	Juyuintza	200	Tepuihyla	tuberculosa	H. Mauricio Ortega-Andrade, Francisco Timias	-2.11	-76.19	WGS 84
QCAZ 55413		Ecuador	Orellana	Yasuni National Park, Tambococha Lake	210	Tepuihyla	tuberculosa	Fernando Ayala-Varela, Edwin Carrillo, Jorge Brito, Andrea Varela, Diego Quirola, Andrés Mármol, Javier Pinto	-1.03981	-75.4485	WGS 84
QCAZ 55423		Ecuador	Orellana	Yasuni National Park, Tambococha Lake	210	Tepuihyla	tuberculosa	Fernando Ayala-Varela, Edwin Carrillo, Jorge Brito, Andrea Varela, Diego Quirola, Andrés Mármol, Javier Pinto	-1.03981	-75.4485	WGS 84
CORBIDI 12513		Peru	Putumayo	Rio Campuya	200	Tepuihyla	shushupe	Pablo J. Venegas
QCAZ 62187		Ecuador	Pastaza	Bloque 10 AGIP, Campamento K10	416	Tepuihyla	tuberculosa	Pablo Picerno, Morley Read
CRBIIAP 1252		Peru	Lamas	ACR, Cordillera Escalera	1076	Tepuihyla	tuberculosa	Giussepe Gagliardi, Marco Odicio
CRBIIAP 1839		Peru	Maynas	Vecinity of Puerto Almendras, ca. 17 km straight southwest of Iquitos	132	Tepuihyla	tuberculosa	Ehiko Rios, Omar Rojas	-3.81667	-73.3667
QCAZ 3179		Ecuador	Pastaza	7 km N from Puyo	2198	Trachycephalus	macrotis	Diego Lombeida	-5.61469	-78.3319	WGS 84
QCAZ 6762		Ecuador	Orellana	Yasuni National Park, km 38 Pompeya-Iro road		Trachycephalus	macrotis	Morley Read	-0.650557	-76.4411	WGS 84
QCAZ 21284		Ecuador	Orellana	Yasuni National Park, Yasuni Scientific Research Station PUCE, km 7 road to Tivacuno	225	Trachycephalus	macrotis	Samael D. Padilla	-0.6785	-76.3963	WGS 84
QCAZ 38012		Ecuador	Pastaza	km 6 San Ramón-El Triunfo road, Centro Ecológico Zanjarajuno, near Rio Pucayacu		Trachycephalus	macrotis	Italo G. Tapia, Néstor A. Acosta-Buenaño, Andres Tapia.	-1.37304	-77.86	WGS 84
QCAZ 38445		Ecuador	Pastaza	Villano B, Campo Villano, Bloque 10-Agip Oil		Trachycephalus	macrotis	Galo Díaz, Diego Paucar, Fernando Ayala-Varela, Martín R. Bustamante	-1.45295	-77.4425	WGS 84
QCAZ 38451		Ecuador	Pastaza	Villano B, Campo Villano, Bloque 10-Agip Oil		Trachycephalus	macrotis	Galo Díaz, Diego Paucar, Fernando Ayala-Varela, Martín R. Bustamante	-1.45295	-77.4425	WGS 84
QCAZ 39096		Ecuador	Pastaza	Comunidad Tarangaro, Campo Villano, Bloque 10-Agip Oil	344	Trachycephalus	macrotis	Gabriela Arévalo, Nicolas Peñafiel	-1.39514	-77.382	WGS 84
QCAZ 39106		Ecuador	Pastaza	Comunidad Tarangaro, Campo Villano, Bloque 10-Agip Oil	331	Trachycephalus	macrotis	Pobladores	-1.4	-77.3836	WGS 84
QCAZ 39566		Ecuador	Pastaza	km 6 San Ramón-El Triunfo road, Centro Ecológico Zanjarajuno, near Rio Pucayacu	925	Trachycephalus	macrotis	Samael D. Padilla, Santiago R. Ron	-1.37288	-77.8611	WGS 84
QCAZ 42293		Ecuador	Pastaza	km 6 San Ramón-El Triunfo road, Centro Ecológico Zanjarajuno, near Rio Pucayacu	925	Trachycephalus	macrotis	Samael D. Padilla, Santiago R. Ron	-1.37288	-77.8611	WGS 84
QCAZ 42294		Ecuador	Pastaza	km 6 San Ramón-El Triunfo road, Centro Ecológico Zanjarajuno, near Rio Pucayacu	925	Trachycephalus	macrotis	Samael D. Padilla, Santiago R. Ron	-1.37288	-77.8611	WGS 84
QCAZ 42295		Ecuador	Pastaza	km 6 San Ramón-El Triunfo road, Centro Ecológico Zanjarajuno, near Rio Pucayacu	925	Trachycephalus	macrotis	Samael D. Padilla, Santiago R. Ron	-1.37288	-77.8611	WGS 84
QCAZ 52353		Ecuador	Orellana	Yasuni National Park, Yasuni Scientific Research Station PUCE	230	Trachycephalus	macrotis	Samael D. Padilla	-0.677167	-76.4012	WGS 84
MHNLS12476	-	Venezuela	Bolivar	Central sector, Auyan-tepui	1850	Tepuihyla	edelcae	J. Ayarzagüena	5.9	-62.6333
MHNLS12914		Venezuela	Bolivar	East sector, Auyan-tepui	1750	Tepuihyla	edelcae	J.C. Señaris	5.89333	-62.4867
MHNLS12915		Venezuela	Bolivar	East sector, Auyan-tepui	1750	Tepuihyla	edelcae	J.C. Señaris	5.89333	-62.4867
MHNLS12927		Venezuela	Bolivar	East sector, Auyan-tepui	1750	Tepuihyla	edelcae	J.C. Señaris	5.89333	-62.4867
MHNLS12928		Venezuela	Bolivar	East sector, Auyan-tepui	1750	Tepuihyla	edelcae	J.C. Señaris	5.89333	-62.4867
MHNLS12929		Venezuela	Bolivar	East sector, Auyan-tepui	1750	Tepuihyla	edelcae	J.C. Señaris	5.89333	-62.4867
MHNLS12930		Venezuela	Bolivar	East sector, Auyan-tepui	1750	Tepuihyla	edelcae	J.C. Señaris	5.89333	-62.4867
MHNLS12943		Venezuela	Bolivar	East sector, Auyan-tepui	1750	Tepuihyla	edelcae	J.C. Señaris	5.89333	-62.4867
MHNLS16090		Venezuela	Bolivar	Auyan-tepui	2430	Tepuihyla	edelcae	P.A. Bermudez	5.77528	-62.5389
MHNLS19420		Venezuela	Bolivar	Campamento El Oso, Auyan-tepui	2109	Tepuihyla	edelcae	F.J.M. Rojas-Runjaic and P.E. Salerno	5.78331	-62.5403
MHNLS19421		Venezuela	Bolivar	Campamento El Oso, Auyan-tepui	2109	Tepuihyla	edelcae	F.J.M. Rojas-Runjaic and P.E. Salerno	5.78331	-62.5403
MHNLS19422		Venezuela	Bolivar	Campamento El Oso, Auyan-tepui	2109	Tepuihyla	edelcae	F.J.M. Rojas-Runjaic and P.E. Salerno	5.78331	-62.5403
MHNLS19423		Venezuela	Bolivar	Campamento El Oso, Auyan-tepui	2109	Tepuihyla	edelcae	F.J.M. Rojas-Runjaic and P.E. Salerno	5.78331	-62.5403
MHNLS19424		Venezuela	Bolivar	Campamento El Oso, Auyan-tepui	2109	Tepuihyla	edelcae	F.J.M. Rojas-Runjaic and P.E. Salerno	5.78331	-62.5403
MHNLS19425		Venezuela	Bolivar	Campamento El Oso, Auyan-tepui	2109	Tepuihyla	edelcae	F.J.M. Rojas-Runjaic and P.E. Salerno	5.78331	-62.5403
MHNLS19426		Venezuela	Bolivar	Campamento El Oso, Auyan-tepui	2109	Tepuihyla	edelcae	F.J.M. Rojas-Runjaic and P.E. Salerno	5.78331	-62.5403
MHNLS19427		Venezuela	Bolivar	Campamento El Oso, Auyan-tepui	2109	Tepuihyla	edelcae	F.J.M. Rojas-Runjaic and P.E. Salerno	5.78331	-62.5403
MHNLS19428		Venezuela	Bolivar	Campamento El Oso, Auyan-tepui	2109	Tepuihyla	edelcae	F.J.M. Rojas-Runjaic and P.E. Salerno	5.78331	-62.5403
MHNLS19429		Venezuela	Bolivar	Campamento El Oso, Auyan-tepui	2109	Tepuihyla	edelcae	F.J.M. Rojas-Runjaic and P.E. Salerno	5.78331	-62.5403
MHNLS19430		Venezuela	Bolivar	Campamento El Oso, Auyan-tepui	2109	Tepuihyla	edelcae	F.J.M. Rojas-Runjaic and P.E. Salerno	5.78331	-62.5403
MHNLS19431		Venezuela	Bolivar	Campamento El Oso, Auyan-tepui	2109	Tepuihyla	edelcae	F.J.M. Rojas-Runjaic and P.E. Salerno	5.78331	-62.5403
MHNLS19432		Venezuela	Bolivar	Campamento El Oso, Auyan-tepui	2109	Tepuihyla	edelcae	F.J.M. Rojas-Runjaic and P.E. Salerno	5.78331	-62.5403
MHNLS11073		Venezuela	Bolivar	La Escalera, Km. 127, quebrada de Stefania	1360	Tepuihyla	rodriguezi	S. Gorzula	5.98333	-61.4
MHNLS13486		Venezuela	Bolivar	Km. 138 Carretera El Dorado-Santa Elenda de Uairén	1330	Tepuihyla	rodriguezi	J. Ayarzagüena
MHNLS19575		Venezuela	Bolivar	Troncal 10, 1km sur de Luepa, Bolivar, Venezuela	1335	Tepuihyla	rodriguezi	F.J.M. Rojas-Runjaic, C. Barrio-Amorós, and P.E. Salerno	5.823	-61.4298
KU166999		Venezuela	Bolivar	Km 144, Carretera El Dorado-Santaa Elena de Uairén, Bolivar, Venezuela	1210	Tepuihyla	rodriguezi	W.E. Duellman
KU167000		Venezuela	Bolivar	Km 144, Carretera El Dorado-Santaa Elena de Uairén, Bolivar, Venezuela	1210	Tepuihyla	rodriguezi	W.E. Duellman
KU167001		Venezuela	Bolivar	Km 144, Carretera El Dorado-Santaa Elena de Uairén, Bolivar, Venezuela	1210	Tepuihyla	rodriguezi	W.E. Duellman
KU167002		Venezuela	Bolivar	Km 144, Carretera El Dorado-Santaa Elena de Uairén, Bolivar, Venezuela	1210	Tepuihyla	rodriguezi	W.E. Duellman
KU167003		Venezuela	Bolivar	Km 144, Carretera El Dorado-Santaa Elena de Uairén, Bolivar, Venezuela	1210	Tepuihyla	rodriguezi	W.E. Duellman
KU167004		Venezuela	Bolivar	Km 144, Carretera El Dorado-Santaa Elena de Uairén, Bolivar, Venezuela	1210	Tepuihyla	rodriguezi	W.E. Duellman
KU167005		Venezuela	Bolivar	Km 144, Carretera El Dorado-Santaa Elena de Uairén, Bolivar, Venezuela	1210	Tepuihyla	rodriguezi	W.E. Duellman
KU167006		Venezuela	Bolivar	Km 144, Carretera El Dorado-Santaa Elena de Uairén, Bolivar, Venezuela	1210	Tepuihyla	rodriguezi	W.E. Duellman
KU167007		Venezuela	Bolivar	Km 144, Carretera El Dorado-Santaa Elena de Uairén, Bolivar, Venezuela	1210	Tepuihyla	rodriguezi	W.E. Duellman
KU167008		Venezuela	Bolivar	Km 144, Carretera El Dorado-Santaa Elena de Uairén, Bolivar, Venezuela	1210	Tepuihyla	rodriguezi	W.E. Duellman
KU167009		Venezuela	Bolivar	Km 144, Carretera El Dorado-Santaa Elena de Uairén, Bolivar, Venezuela	1210	Tepuihyla	rodriguezi	W.E. Duellman
KU167010		Venezuela	Bolivar	Km 144, Carretera El Dorado-Santaa Elena de Uairén, Bolivar, Venezuela	1210	Tepuihyla	rodriguezi	W.E. Duellman
KU167011		Venezuela	Bolivar	Km 144, Carretera El Dorado-Santaa Elena de Uairén, Bolivar, Venezuela	1210	Tepuihyla	rodriguezi	W.E. Duellman
KU167012		Venezuela	Bolivar	Km 144, Carretera El Dorado-Santaa Elena de Uairén, Bolivar, Venezuela	1210	Tepuihyla	rodriguezi	W.E. Duellman
KU167013		Venezuela	Bolivar	Km 144, Carretera El Dorado-Santaa Elena de Uairén, Bolivar, Venezuela	1210	Tepuihyla	rodriguezi	W.E. Duellman
MHNLS20483		Venezuela	Bolivar	Churi-tepui, Macizo de Chimantá, Bolivar, Venezuela	2383	Tepuihyla	obscura	F.J.M. Rojas-Runjaic, P.E. Salerno, and G.B. Pauly	5.25461	-62.0088
MHNLS20484		Venezuela	Bolivar	Churi-tepui, Macizo de Chimantá, Bolivar, Venezuela	2383	Tepuihyla	obscura	F.J.M. Rojas-Runjaic, P.E. Salerno, and G.B. Pauly	5.25461	-62.0088
MHNLS20485		Venezuela	Bolivar	Churi-tepui, Macizo de Chimantá, Bolivar, Venezuela	2383	Tepuihyla	obscura	F.J.M. Rojas-Runjaic, P.E. Salerno, and G.B. Pauly	5.25461	-62.0088
MHNLS20486		Venezuela	Bolivar	Churi-tepui, Macizo de Chimantá, Bolivar, Venezuela	2383	Tepuihyla	obscura	F.J.M. Rojas-Runjaic, P.E. Salerno, and G.B. Pauly	5.25461	-62.0088
MHNLS20487		Venezuela	Bolivar	Churi-tepui, Macizo de Chimantá, Bolivar, Venezuela	2383	Tepuihyla	obscura	F.J.M. Rojas-Runjaic, P.E. Salerno, and G.B. Pauly	5.25461	-62.0088
MHNLS20488		Venezuela	Bolivar	Churi-tepui, Macizo de Chimantá, Bolivar, Venezuela	2383	Tepuihyla	obscura	F.J.M. Rojas-Runjaic, P.E. Salerno, and G.B. Pauly	5.25461	-62.0088
MHNLS20489		Venezuela	Bolivar	Churi-tepui, Macizo de Chimantá, Bolivar, Venezuela	2383	Tepuihyla	obscura	F.J.M. Rojas-Runjaic, P.E. Salerno, and G.B. Pauly	5.25461	-62.0088
MHNLS20490		Venezuela	Bolivar	Churi-tepui, Macizo de Chimantá, Bolivar, Venezuela	2383	Tepuihyla	obscura	F.J.M. Rojas-Runjaic, P.E. Salerno, and G.B. Pauly	5.25461	-62.0088
MHNLS20491		Venezuela	Bolivar	Churi-tepui, Macizo de Chimantá, Bolivar, Venezuela	2383	Tepuihyla	obscura	F.J.M. Rojas-Runjaic, P.E. Salerno, and G.B. Pauly	5.25461	-62.0088
MHNLS20492		Venezuela	Bolivar	Churi-tepui, Macizo de Chimantá, Bolivar, Venezuela	2383	Tepuihyla	obscura	F.J.M. Rojas-Runjaic, P.E. Salerno, and G.B. Pauly	5.25461	-62.0088
MHNLS20510		Venezuela	Bolivar	Abakapa-tepui, Macizo de Chimantá, Bolivar, Venezuela	2245	Tepuihyla	obscura	F.J.M. Rojas-Runjaic, P.E. Salerno, and G.B. Pauly	5.192	-62.3157
MHNLS20511		Venezuela	Bolivar	Abakapa-tepui, Macizo de Chimantá, Bolivar, Venezuela	2245	Tepuihyla	obscura	F.J.M. Rojas-Runjaic, P.E. Salerno, and G.B. Pauly	5.192	-62.3157
MHNLS20512		Venezuela	Bolivar	Abakapa-tepui, Macizo de Chimantá, Bolivar, Venezuela	2245	Tepuihyla	obscura	F.J.M. Rojas-Runjaic, P.E. Salerno, and G.B. Pauly	5.192	-62.3157
MHNLS20513		Venezuela	Bolivar	Abakapa-tepui, Macizo de Chimantá, Bolivar, Venezuela	2245	Tepuihyla	obscura	F.J.M. Rojas-Runjaic, P.E. Salerno, and G.B. Pauly	5.192	-62.3157
MHNLS20514		Venezuela	Bolivar	Abakapa-tepui, Macizo de Chimantá, Bolivar, Venezuela	2245	Tepuihyla	obscura	F.J.M. Rojas-Runjaic, P.E. Salerno, and G.B. Pauly	5.192	-62.3157
MHNLS20515		Venezuela	Bolivar	Abakapa-tepui, Macizo de Chimantá, Bolivar, Venezuela	2245	Tepuihyla	obscura	F.J.M. Rojas-Runjaic, P.E. Salerno, and G.B. Pauly	5.192	-62.3157
MHNLS20516		Venezuela	Bolivar	Abakapa-tepui, Macizo de Chimantá, Bolivar, Venezuela	2245	Tepuihyla	obscura	F.J.M. Rojas-Runjaic, P.E. Salerno, and G.B. Pauly	5.192	-62.3157
MHNLS20545		Venezuela	Bolivar	Eruoda-tepui, Macizo de Chimantá, Bolivar, Venezuela	2638	Tepuihyla	obscura	F.J.M. Rojas-Runjaic, P.E. Salerno, and G.B. Pauly	5.37528	-62.0945
MHNLS20546		Venezuela	Bolivar	Eruoda-tepui, Macizo de Chimantá, Bolivar, Venezuela	2638	Tepuihyla	obscura	F.J.M. Rojas-Runjaic, P.E. Salerno, and G.B. Pauly	5.37528	-62.0945
MHNLS20580		Venezuela	Bolivar	Eruoda-tepui, Macizo de Chimantá, Bolivar, Venezuela	2638	Tepuihyla	obscura	F.J.M. Rojas-Runjaic, P.E. Salerno, and G.B. Pauly	5.37528	-62.0945
MHNLS20581		Venezuela	Bolivar	Eruoda-tepui, Macizo de Chimantá, Bolivar, Venezuela	2638	Tepuihyla	obscura	F.J.M. Rojas-Runjaic, P.E. Salerno, and G.B. Pauly	5.37528	-62.0945
MHNLS20582		Venezuela	Bolivar	Eruoda-tepui, Macizo de Chimantá, Bolivar, Venezuela	2638	Tepuihyla	obscura	F.J.M. Rojas-Runjaic, P.E. Salerno, and G.B. Pauly	5.37528	-62.0945
MHNLS20583		Venezuela	Bolivar	Eruoda-tepui, Macizo de Chimantá, Bolivar, Venezuela	2638	Tepuihyla	obscura	F.J.M. Rojas-Runjaic, P.E. Salerno, and G.B. Pauly	5.37528	-62.0945
MHNLS20584		Venezuela	Bolivar	Eruoda-tepui, Macizo de Chimantá, Bolivar, Venezuela	2638	Tepuihyla	obscura	F.J.M. Rojas-Runjaic, P.E. Salerno, and G.B. Pauly	5.37528	-62.0945
MHNLS20585		Venezuela	Bolivar	Eruoda-tepui, Macizo de Chimantá, Bolivar, Venezuela	2638	Tepuihyla	obscura	F.J.M. Rojas-Runjaic, P.E. Salerno, and G.B. Pauly	5.37528	-62.0945
MHNLS20586		Venezuela	Bolivar	Eruoda-tepui, Macizo de Chimantá, Bolivar, Venezuela	2638	Tepuihyla	obscura	F.J.M. Rojas-Runjaic, P.E. Salerno, and G.B. Pauly	5.37528	-62.0945
MHNLS20587		Venezuela	Bolivar	Eruoda-tepui, Macizo de Chimantá, Bolivar, Venezuela	2638	Tepuihyla	obscura	F.J.M. Rojas-Runjaic, P.E. Salerno, and G.B. Pauly	5.37528	-62.0945
MHNLS20588		Venezuela	Bolivar	Eruoda-tepui, Macizo de Chimantá, Bolivar, Venezuela	2638	Tepuihyla	obscura	F.J.M. Rojas-Runjaic, P.E. Salerno, and G.B. Pauly	5.37528	-62.0945
MHNLS20589		Venezuela	Bolivar	Eruoda-tepui, Macizo de Chimantá, Bolivar, Venezuela	2638	Tepuihyla	obscura	F.J.M. Rojas-Runjaic, P.E. Salerno, and G.B. Pauly	5.37528	-62.0945
MHNLS20590		Venezuela	Bolivar	Eruoda-tepui, Macizo de Chimantá, Bolivar, Venezuela	2638	Tepuihyla	obscura	F.J.M. Rojas-Runjaic, P.E. Salerno, and G.B. Pauly	5.37528	-62.0945
MHNLS20591		Venezuela	Bolivar	Eruoda-tepui, Macizo de Chimantá, Bolivar, Venezuela	2638	Tepuihyla	obscura	F.J.M. Rojas-Runjaic, P.E. Salerno, and G.B. Pauly	5.37528	-62.0945
MHNLS20592		Venezuela	Bolivar	Eruoda-tepui, Macizo de Chimantá, Bolivar, Venezuela	2638	Tepuihyla	obscura	F.J.M. Rojas-Runjaic, P.E. Salerno, and G.B. Pauly	5.37528	-62.0945
MHNLS20593		Venezuela	Bolivar	Eruoda-tepui, Macizo de Chimantá, Bolivar, Venezuela	2638	Tepuihyla	obscura	F.J.M. Rojas-Runjaic, P.E. Salerno, and G.B. Pauly	5.37528	-62.0945
MHNLS20594		Venezuela	Bolivar	Eruoda-tepui, Macizo de Chimantá, Bolivar, Venezuela	2638	Tepuihyla	obscura	F.J.M. Rojas-Runjaic, P.E. Salerno, and G.B. Pauly	5.37528	-62.0945
MHNLS20595		Venezuela	Bolivar	Eruoda-tepui, Macizo de Chimantá, Bolivar, Venezuela	2638	Tepuihyla	obscura	F.J.M. Rojas-Runjaic, P.E. Salerno, and G.B. Pauly	5.37528	-62.0945
MHNLS20596		Venezuela	Bolivar	Eruoda-tepui, Macizo de Chimantá, Bolivar, Venezuela	2638	Tepuihyla	obscura	F.J.M. Rojas-Runjaic, P.E. Salerno, and G.B. Pauly	5.37528	-62.0945
MHNLS20597		Venezuela	Bolivar	Eruoda-tepui, Macizo de Chimantá, Bolivar, Venezuela	2638	Tepuihyla	obscura	F.J.M. Rojas-Runjaic, P.E. Salerno, and G.B. Pauly	5.37528	-62.0945
MHNLS20598		Venezuela	Bolivar	Eruoda-tepui, Macizo de Chimantá, Bolivar, Venezuela	2638	Tepuihyla	obscura	F.J.M. Rojas-Runjaic, P.E. Salerno, and G.B. Pauly	5.37528	-62.0945
MHNLS20599		Venezuela	Bolivar	Eruoda-tepui, Macizo de Chimantá, Bolivar, Venezuela	2638	Tepuihyla	obscura	F.J.M. Rojas-Runjaic, P.E. Salerno, and G.B. Pauly	5.37528	-62.0945
MHNLS20600		Venezuela	Bolivar	Eruoda-tepui, Macizo de Chimantá, Bolivar, Venezuela	2638	Tepuihyla	obscura	F.J.M. Rojas-Runjaic, P.E. Salerno, and G.B. Pauly	5.37528	-62.0945
CORBIDI 9349	PV 244	Peru	Datem del Marañon	Distrito Manseriche, Quebrada Wee	310	Trachycephalus	macrotis	Pablo Venegas	-4.20411	-77.5298
CORBIDI 9393	PV 055	Peru	Datem del Marañon	Distrito Morona,Pongo Chinim	365	Trachycephalus	macrotis	Pablo Venegas	-3.113	-77.7762
CORBIDI 9543	PV 214	Peru	Datem del Marañon	Distrito Manseriche, Quebrada Wee	310	Trachycephalus	macrotis	Pablo Venegas	-4.20411	-77.5298
CORBIDI 9544	PV 213	Peru	Datem del Marañon	Distrito Manseriche, Quebrada Wee	310	Trachycephalus	macrotis	Pablo Venegas	-4.20411	-77.5298
CORBIDI 9558	PV 229	Peru	Datem del Marañon	Distrito Manseriche, Quebrada Wee	310	Trachycephalus	macrotis	Pablo Venegas	-4.20411	-77.5298
CORBIDI 11458	AC 197.11	Peru	Datem del Marañon	Distrito Manseriche, Cabecera Wee	1435	Trachycephalus	macrotis	Alessandro Catenazzi	-4.20411	-77.5298
CORBIDI 11461	AC 200.11	Peru	Datem del Marañon	Distrito Manseriche, Cabecera Wee	1435	Trachycephalus	macrotis	Alessandro Catenazzi	-4.20411	-77.5298
AMNH 43479		Peru	Amazonas	Mouth of Río Santiago	199	Tepuihyla	tuberculosa	Harvey Bassler	-4.42	-77.63
USNM 306755		Ecuador	Pastaza	Río Villano	296	Tepuihyla	tuberculosa		-1.43	-77.09
BMNH 1947.2.13.34		Ecuador	Pastaza	Canelos	503	Tepuihyla	tuberculosa	Buckley	-1.59	-77.75
	105BM	French Guyana		Trinité		Trachycephalus	coriaceus
QCAZA6548		Ecuador	Sucumbíos	San Pablo de Kantesiya, finca de Don Delfín		Trachycephalus	coriaceus	Delfin Payaguaje	-0.250593	-76.4255
QCAZA6586		Ecuador	Sucumbíos	San Pablo de Kantesiya, finca de Don Delfín		Trachycephalus	coriaceus	Delfin Payaguaje	-0.250593	-76.4255
QCAZA6587		Ecuador	Sucumbíos	San Pablo de Kantesiya, finca de Don Delfín		Trachycephalus	coriaceus	Delfin Payaguaje	-0.250593	-76.4255
QCAZA6607		Ecuador	Orellana	Yasuni National Park, Yasuni Scientific Research Station PUCE		Trachycephalus	coriaceus	Giovanni Onore	-0.677167	-76.4012
QCAZA53173	SC39971	Ecuador	Pastaza	Comunidad Campus	392	Trachycephalus	coriaceus	Freddy Velásquez-Alomoto, David Toqueton, Libio Santi, Jaime Manya	-1.99413	-76.9171
QCAZA53394	SC40048	Ecuador	Orellana	Yasuni National Park, Yasuni Scientific Research Station PUCE		Trachycephalus	coriaceus	Morley Read, Marco Reyes-Puig, Paulina Romero, Fernando Sornoza	-0.673488	-76.3973
QCAZA57048		Ecuador	Orellana	Yasuni National Park, Yasuni Scientific Research Station PUCE		Trachycephalus	coriaceus	Rubén Jarrín	-0.677167	-76.4012
